# Supplementary material for: Translational and Therapeutic Evaluation of RAS-GTP Inhibition by RMC-6236 in RAS-Driven Cancers
Source: Cancer Discov. 2024 Apr 9;14(6):994–1017. doi: 10.1158/2159-8290.CD-24-0027 (PMC11149917; doi:10.1158/2159-8290.CD-24-0027)
Supplement: Supplementary Table S1 — shows information on the PRISM cell set comprised of 845 cell lines representing more than 45 lineages. [file cd-24-0027_supplementary_table_s1_suppst1.xlsx]

## Sheet: Sheet 1
ccle_name	dep_map_id	RMC-6236: RevMed PRISM: AUC	PPIA: mRNA expression (RNA Seq RPKM) (log2(value + 1))	KRAS: mRNA expression (RNA Seq RPKM) (log2(value + 1))	KRAS Mutations	NRAS Mutations	HRAS Mutations	KRAS Wildtype Cell Line with KRAS Copy Number Gain	KRAS Mutant Cell Line with KRAS Copy Number Gain
HSKTC_OVARY	ACH-002038	0.996729	11.9956	10.8921				YES	NO
HUG1N_STOMACH	ACH-000239	0.898864	12.2153	10.5641				YES	NO
SNU1196_BILIARY_TRACT	ACH-000461	0.910628	11.5581	9.01737				YES	NO
SNU245_BILIARY_TRACT	ACH-000268	0.845042	11.7357	8.62968				YES	NO
KURAMOCHI_OVARY	ACH-000524	0.964408	10.2773	7.92867				YES	NO
SNU685_ENDOMETRIUM	ACH-000407	0.917711	11.2947	8.04854				YES	NO
BEN_LUNG	ACH-000603	0.857063	11.3673	7.79565				YES	NO
NOZ_LIVER	ACH-001607	0.412832	12.7104	9.48498	p.G12V			NO	YES
CORL23_LUNG	ACH-000662	0.444491	10.8565	7.21616	p.G12V			NO	YES
MKN1_STOMACH	ACH-000351	0.837482	12.0213	7.79429				YES	NO
KLE_ENDOMETRIUM	ACH-000293	0.988385	11.5903	6.51049				YES	NO
DMS53_LUNG	ACH-000698	0.986128	11.4556	7.48261				YES	NO
KE39_STOMACH	ACH-000507	0.763157	11.4073	7.71466				YES	NO
PSN1_PANCREAS	ACH-000320	0.33819	10.8035	5.89724	p.G12R			NO	YES
SNU1079_BILIARY_TRACT	ACH-000209	0.867779	11.7241	5.69766				YES	NO
RKN_SOFT_TISSUE	ACH-000505	0.321935	11.9307	6.23247	p.G12V			NO	YES
NCIH838_LUNG	ACH-000416	0.813554	11.6149	5.83618				YES	NO
SH10TC_STOMACH	ACH-000764	0.644002	11.3473	5.95838	p.G12V			NO	YES
DANG_PANCREAS	ACH-000243	0.330486	11.0176	5.22033	p.G12V			NO	YES
TT_OESOPHAGUS	ACH-000561	0.793323	10.6655	5.87406				YES	NO
NCIH727_LUNG	ACH-000775	0.543176	11.8754	5.58346	p.G12V			NO	YES
IALM_LUNG	ACH-000672	0.447164	10.6518	5.09845	p.G12C			NO	YES
SW620_LARGE_INTESTINE	ACH-000651	0.267227	11.5518	5.28799	p.G12V			NO	YES
TCCPAN2_PANCREAS	ACH-000502	0.543411	11.8644	5.15137	p.G12R			NO	YES
NCIH358_LUNG	ACH-000860	0.280704	11.3949	4.97085	p.G12C			NO	YES
RERFLCAD1_LUNG	ACH-000791	0.694227	12.0786	6.06695	p.G12A			NO	YES
LU99_LUNG	ACH-000444	0.523197	12.1001	5.19417	p.G12C			NO	YES
YAPC_PANCREAS	ACH-000332	0.305969	12.2672	5.66164	p.G12V			NO	YES
HPAFII_PANCREAS	ACH-000094	0.336977	11.2665	4.83794	p.G12D			NO	YES
PATU8902_PANCREAS	ACH-000599	0.601918	11.697	4.98413	p.G12V			NO	YES
NCIH322_LUNG	ACH-000837	0.681203	11.1738	4.46793				YES	NO
AMO1_HAEMATOPOIETIC_AND_LYMPHOID_TISSUE	ACH-000838	0.878969	11.6459	5.21374	p.A146T			NO	YES
SW900_LUNG	ACH-000669	0.524805	11.246	4.87283	p.G12V			NO	YES
SW480_LARGE_INTESTINE	ACH-000842	0.438472	11.8137	4.12019	p.G12V			NO	YES
UMUC7_URINARY_TRACT	ACH-001415	0.836623	12.3483	6.38319				YES	NO
NCIH650_LUNG	ACH-000945	0.718636	11.1736	5.37295	p.Q61L			NO	YES
NCIH23_LUNG	ACH-000900	0.632172	11.4301	4.80323	p.G12C			NO	YES
ONCODG1_OVARY	ACH-000013	0.917894	10.9875	5.47865				YES	NO
SUSA_TESTIS	ACH-001668	0.621103	11.733	4.02059				YES	NO
NCIH661_LUNG	ACH-000853	0.809747	11.7304	4.96625				YES	NO
CALU6_LUNG	ACH-000264	0.627323	11.9195	4.6017	p.Q61K			NO	YES
CALU1_LUNG	ACH-000511	0.57628	12.2047	4.95513	p.G12C			NO	YES
NIHOVCAR3_OVARY	ACH-000001	0.916961	10.5961	5.80012				NO	NO
PK59_PANCREAS	ACH-000205	0.518248	11.4145	4.60822	p.G12D			NO	YES
PANC1_PANCREAS	ACH-000164	0.75283	12.2705	4.14568	p.G12D			NO	NO
NCIH441_LUNG	ACH-000638	0.414309	11.2087	5.63691	p.G12V			NO	YES
HCC33_LUNG	ACH-000515	1	11.5996	5.94392				NO	NO
NB4_HAEMATOPOIETIC_AND_LYMPHOID_TISSUE	ACH-000294	0.693302	12.6668	5.18269	p.A18D			NO	YES
EMTOKA_ENDOMETRIUM	ACH-001495	0.662259	12.4441	4.1152				YES	NO
OV7_OVARY	ACH-000688	0.344761	11.3366	3.89918	p.G12D			NO	YES
HUO9_BONE	ACH-001526	1	12.0121	4.77294				YES	NO
LS1034_LARGE_INTESTINE	ACH-000252	0.676772	11.0377	4.58856	p.A146T			NO	YES
OZ_BILIARY_TRACT	ACH-001855	0.619481	12.3251	4.31542	p.Q61L			NO	YES
CORL88_LUNG	ACH-000508	0.650818	11.6504	5.72247				YES	NO
HS729_SOFT_TISSUE	ACH-000133	0.926753	11.5297	5.05485				YES	NO
NCIH1703_LUNG	ACH-000747	0.701122	12.5122	4.98185				YES	NO
SUM149PT_BREAST	ACH-001390	0.525452	10.6448	3.81455				YES	NO
ACHN_KIDNEY	ACH-000046	0.571494	11.9135	4.70708				YES	NO
NUDHL1_HAEMATOPOIETIC_AND_LYMPHOID_TISSUE	ACH-000388	0.389345	11.0464	4.5472	p.A146T			NO	YES
HCC95_LUNG	ACH-000454	0.603152	11.7421	4.59991				NO	NO
T84_LARGE_INTESTINE	ACH-000381	0.600827	11.6613	4.30305	p.G13D			NO	YES
SNU869_BILIARY_TRACT	ACH-000182	0.597901	11.2241	4.70653	p.G12D			NO	YES
NCIH2009_LUNG	ACH-000886	0.666201	11.3905	4.87036	p.G12A			NO	YES
EGI1_BILIARY_TRACT	ACH-001494	0.441011	10.8491	3.63459	p.G12D			NO	YES
1777NRPMET_TESTIS	ACH-001438	0.879662	12.8503	4.14241				YES	NO
JM1_HAEMATOPOIETIC_AND_LYMPHOID_TISSUE	ACH-000151	0.915743	11.7493	5.91313				YES	NO
KP4_PANCREAS	ACH-000265	0.699042	12.0652	4.44559	p.G12D			NO	YES
SNU119_OVARY	ACH-000635	0.759025	11.6826	5.06824				NO	NO
MKN45_STOMACH	ACH-000356	0.394329	12.5251	4.21645				NO	NO
CFPAC1_PANCREAS	ACH-000138	0.456616	10.8182	4.66164	p.G12V			NO	YES
HUCCT1_BILIARY_TRACT	ACH-000976	0.428107	12.835	3.65191	p.G12D			NO	YES
QGP1_PANCREAS	ACH-000347	0.569157	11.4734	5.80297	p.G12V			NO	NO
NCCIT_TESTIS	ACH-001578	1	11.3482	5.62				NO	NO
HSC2_UPPER_AERODIGESTIVE_TRACT	ACH-000472	0.643817	10.8386	3.26903				NO	NO
HCC1395_BREAST	ACH-000699	0.755715	10.972	4.39985				NO	NO
NCIH1694_LUNG	ACH-000431	0.873356	12.0957	4.77136				NO	NO
NCIH211_LUNG	ACH-000639	0.94864	10.5361	5.17712				NO	NO
RH36_SOFT_TISSUE	ACH-001751	0.538046	12.4865	4.53045			p.Q61K	NO	NO
1618K_TESTIS	ACH-001437	0.80854	12.2276	3.88557				YES	NO
RERFGC1B_STOMACH	ACH-000144	0.734203	11.4915	5.38785				NO	NO
SKMEL28_SKIN	ACH-000615	1	11.1252	3.9991				NO	NO
G415_BILIARY_TRACT	ACH-001850	0.650785	12.2836	4.82273	p.G13D			NO	NO
PC14_LUNG	ACH-000030	0.707029	11.9989	3.87283				NO	NO
SKGT4_OESOPHAGUS	ACH-001654	0.383034	12.3103	5.09635	p.G12A			NO	YES
NCIH1876_LUNG	ACH-000586	0.986818	10.9293	5.50938				NO	NO
L33_PANCREAS	ACH-000685	0.628224	11.1017	4.12763	p.G12D			NO	YES
9505BIK_PANCREAS	ACH-001999	0.202506	11.658	4.76075	p.G12V			NO	YES
SW756_CERVIX	ACH-001402	0.429258	12.5428	5.32948	p.G12C			NO	YES
NCIH1299_LUNG	ACH-000510	0.62644	11.7067	4.26228		p.Q61K		NO	NO
PACADD161_PANCREAS	ACH-001379	0.324338	11.6367	4.5097	p.G12V			NO	YES
ZR751_BREAST	ACH-000097	0.924725	11.5754	5.66278			p.E162K	NO	NO
SKOV3_OVARY	ACH-000811	0.825193	10.5272	5.1811				YES	NO
WM983B_SKIN	ACH-000765	0.860956	11.6057	5.08534				NO	NO
NCIH2444_LUNG	ACH-000186	0.489033	12.2952	4.33271	p.G12V			NO	NO
SNU46_UPPER_AERODIGESTIVE_TRACT	ACH-000500	0.762644	11.8061	4.42559				NO	NO
HCC1806_BREAST	ACH-000624	0.874225	10.2834	3.62293				NO	NO
HKGZCC_BILIARY_TRACT	ACH-001852	0.455342	11.3002	4.41549	p.Q61H			NO	YES
PL21_HAEMATOPOIETIC_AND_LYMPHOID_TISSUE	ACH-000218	0.490497	11.1029	4.07296	p.A146V			NO	YES
SNU1076_UPPER_AERODIGESTIVE_TRACT	ACH-000549	0.483912	10.8826	3.98459				NO	NO
HEYA8_OVARY	ACH-000542	0.614154	11.8763	4.22265	p.G12D			NO	YES
HT115_LARGE_INTESTINE	ACH-000986	0.785676	11.147	4.1811				YES	NO
OVKATE_OVARY	ACH-000443	0.942819	11.4573	5.02414				NO	NO
TE8_OESOPHAGUS	ACH-000452	0.704805	11.9256	4.87774				NO	NO
MIAPACA2_PANCREAS	ACH-000601	0.315815	12.063	3.3505	p.G12C			NO	NO
CAL120_BREAST	ACH-000212	0.798178	10.7768	4.58616				NO	NO
KMS34_HAEMATOPOIETIC_AND_LYMPHOID_TISSUE	ACH-000541	0.778497	12.1025	5.70874				YES	NO
YD10B_UPPER_AERODIGESTIVE_TRACT	ACH-000723	0.530316	11.5374	3.85699				NO	NO
A427_LUNG	ACH-000757	0.428187	11.7144	3.80735	p.G12D			NO	NO
ISHIKAWAHERAKLIO02ER_ENDOMETRIUM	ACH-000961	0.814359	11.3571	4.43363				YES	NO
NCIH2170_LUNG	ACH-000481	0.826605	12.1447	4.4019				NO	NO
KKU213_BILIARY_TRACT	ACH-001538	0.665391	11.9822	5.50303	p.G13C			NO	NO
VAL_HAEMATOPOIETIC_AND_LYMPHOID_TISSUE	ACH-001703	0.86672	11.8643	2.57773				YES	NO
FADU_UPPER_AERODIGESTIVE_TRACT	ACH-000846	0.693386	11.6076	4.38681				NO	NO
A704_KIDNEY	ACH-000429	1	12.153	3.06523				NO	NO
COLO679_SKIN	ACH-000805	0.817078	11.6088	4.21723				NO	NO
TT_THYROID	ACH-001321	1	10.7499	4.44758				NO	NO
MOLP2_HAEMATOPOIETIC_AND_LYMPHOID_TISSUE	ACH-000453	0.894106	10.0388	3.11103				NO	NO
HCC827_LUNG	ACH-000012	0.800657	11.6241	4.10852				NO	NO
IGR39_SKIN	ACH-000550	0.915992	11.8968	4.15299				NO	NO
KE97_STOMACH	ACH-000167	0.845152	11.57	5.2817				YES	NO
U2973_HAEMATOPOIETIC_AND_LYMPHOID_TISSUE	ACH-001679	1	12.2458	4.70155				YES	NO
MDAMB361_BREAST	ACH-000934	0.846339	11.5379	4.42895				NO	NO
ECGI10_OESOPHAGUS	ACH-000305	0.660325	10.3784	4.11187				NO	NO
HCSC1_CERVIX	ACH-001516	1	12.06	5.27463		p.G13R		NO	NO
HARA_LUNG	ACH-000843	0.582978	11.469	4.62176				NO	NO
GB2_BILIARY_TRACT	ACH-001961	0.632694	11.8974	4.0197				NO	NO
CAL54_KIDNEY	ACH-000457	1	12.0078	3.96162				NO	NO
DETROIT562_UPPER_AERODIGESTIVE_TRACT	ACH-000207	0.50512	11.0843	3.85699				NO	NO
KYSE450_OESOPHAGUS	ACH-000865	0.519754	12.0417	4.2555				NO	NO
NCIH1373_LUNG	ACH-000845	0.517478	11.4144	4.15137	p.G12C			NO	NO
NP3_CENTRAL_NERVOUS_SYSTEM	ACH-001609	0.807418	11.6231	3.90977				NO	NO
HCC1937_BREAST	ACH-000223	0.905573	11.2091	4.0063				NO	NO
HCC1195_LUNG	ACH-000868	0.730813	11.5551	3.22342		p.Q61L		NO	NO
G292CLONEA141B1_BONE	ACH-000082	0.951868	10.6553	4.87332				NO	NO
KP2_PANCREAS	ACH-000281	0.402592	12.1794	4.44029	p.G12R			NO	NO
22RV1_PROSTATE	ACH-000956	0.906544	11.7612	5.47444				NO	NO
RERFLCKJ_LUNG	ACH-000482	0.881496	11.1746	4.19928				NO	NO
SKHEP1_LIVER	ACH-000361	0.877606	11.6125	3.72574				NO	NO
SUDHL4_HAEMATOPOIETIC_AND_LYMPHOID_TISSUE	ACH-000365	0.844835	11.9916	4.21645				NO	NO
LOVO_LARGE_INTESTINE	ACH-000950	0.663845	11.8833	4.36947	p.G13D			NO	YES
UMUC6_URINARY_TRACT	ACH-001414	0.462129	11.6188	3.97269				NO	NO
UMUC10_URINARY_TRACT	ACH-001412	0.775647	11.2055	5.30743				NO	NO
CAL72_BONE	ACH-001715	0.845608	12.8201	4.56803				NO	NO
SUDHL8_HAEMATOPOIETIC_AND_LYMPHOID_TISSUE	ACH-000656	1	11.9299	4.44493				NO	NO
RL_HAEMATOPOIETIC_AND_LYMPHOID_TISSUE	ACH-000371	0.807465	12.031	4.89336				NO	NO
HDQP1_BREAST	ACH-000643	0.548452	10.8211	3.6017				NO	NO
KKU100_BILIARY_TRACT	ACH-001536	0.448199	11.1518	3.10936	p.G12D			NO	NO
NCIH1944_LUNG	ACH-000414	0.674945	11.6369	3.34199	p.G13D			NO	NO
SW1271_LUNG	ACH-000890	0.698624	12.0595	4.0197		p.Q61R		NO	NO
LS411N_LARGE_INTESTINE	ACH-000985	1	11.5368	4.07724				NO	NO
SUIT2_PANCREAS	ACH-000652	0.684924	12.0255	4.47119	p.G12D			NO	NO
KOSC2CL343_UPPER_AERODIGESTIVE_TRACT	ACH-001543	0.616622	11.3257	3.60644				NO	NO
NUGC4_STOMACH	ACH-000674	0.551262	11.6962	3.69377				NO	NO
TC106_BONE	ACH-001283	0.728467	12.2856	3.85499				NO	NO
BICR16_UPPER_AERODIGESTIVE_TRACT	ACH-000503	0.548	10.9484	3.37295				NO	NO
MCAS_OVARY	ACH-000796	0.582235	11.0609	3.89627	p.G12D			NO	NO
SNU601_STOMACH	ACH-000736	0.451472	11.9767	4.25776	p.G12D			NO	NO
H357_UPPER_AERODIGESTIVE_TRACT	ACH-001509	0.439954	10.2285	3.49953			p.G13S	NO	NO
KYSE410_OESOPHAGUS	ACH-000809	0.527088	12.0369	4.04527	p.G12C			NO	NO
LS_AUTONOMIC_GANGLIA	ACH-001548	1	11.8005	5.15015				NO	NO
NCIH1792_LUNG	ACH-000496	0.419394	11.1883	4.01703	p.G12C			NO	NO
NCIH1623_LUNG	ACH-000744	0.933644	12.43	4.34056				NO	NO
OE21_OESOPHAGUS	ACH-000544	0.764131	10.6162	3.35896				NO	NO
HT29_LARGE_INTESTINE	ACH-000552	0.917703	11.6378	4.31759				NO	NO
YD38_UPPER_AERODIGESTIVE_TRACT	ACH-000762	0.447573	11.8279	3.9644				NO	NO
UMUC11_URINARY_TRACT	ACH-001413	0.952039	11.3998	5.31687				NO	NO
LI7_LIVER	ACH-000471	0.743036	11.6383	4.47314				NO	NO
JHOC5_OVARY	ACH-000324	0.706706	11.3858	4.4822				NO	NO
SKGT2_STOMACH	ACH-001653	0.691574	11.1617	3.72465				NO	NO
A1207_CENTRAL_NERVOUS_SYSTEM	ACH-000283	1	12.0455	3.91073				NO	NO
MG63_BONE	ACH-000359	0.90832	11.9297	3.96532				NO	NO
JHH6_LIVER	ACH-000217	0.787604	11.1302	3.6311				NO	NO
SW626_LARGE_INTESTINE	ACH-001399	0.325485	12.2653	4.74739	p.G12V			NO	NO
OSRC2_KIDNEY	ACH-000159	0.950263	11.677	4.0197				NO	NO
CHLA15_AUTONOMIC_GANGLIA	ACH-001300	0.674715	12.4772	4.73281				NO	NO
KYSE30_OESOPHAGUS	ACH-000777	0.634643	10.7556	3.86592			p.Q61L	NO	NO
MMNK1_BILIARY_TRACT	ACH-001854	1	12.3133	4.71589				NO	NO
RDES_BONE	ACH-000041	0.894118	11.2777	4.33628				NO	NO
KU1919_URINARY_TRACT	ACH-000486	0.39921	11.0181	3.8166		p.Q61R		NO	NO
EBC1_LUNG	ACH-000563	0.478046	12.2137	4.33271				NO	NO
LOXIMVI_SKIN	ACH-000750	0.876003	11.2063	3.78973				NO	NO
NCIH2110_LUNG	ACH-000929	0.726471	12.0906	4.08406				NO	NO
COLO678_LARGE_INTESTINE	ACH-000350	0.710895	11.4922	4.04701	p.G12D			NO	NO
SKES1_BONE	ACH-000087	0.864297	12.114	4.33128				NO	NO
SR786_HAEMATOPOIETIC_AND_LYMPHOID_TISSUE	ACH-000338	0.704202	11.3187	5.47735				NO	NO
EW8_BONE	ACH-000499	0.66084	11.9291	3.94673				NO	NO
KYSE150_OESOPHAGUS	ACH-000855	0.723739	11.8063	3.78973				NO	NO
EWS502_BONE	ACH-000279	0.706037	11.2874	4.26978				NO	NO
SW1990_PANCREAS	ACH-000155	0.819865	11.3722	3.91361	p.G12D			NO	NO
JHH1_LIVER	ACH-000620	0.541716	10.8484	3.91169				NO	NO
SNU213_PANCREAS	ACH-000266	0.421054	11.1487	4.3875	p.G12V			NO	NO
JVM3_HAEMATOPOIETIC_AND_LYMPHOID_TISSUE	ACH-000346	0.842314	11.0308	3.98732				YES	NO
KNS62_LUNG	ACH-000858	0.590375	11.1386	2.93734			p.Q61L	NO	NO
OE19_OESOPHAGUS	ACH-000679	0.693849	11.1683	4.02237				NO	NO
KP3_PANCREAS	ACH-000108	0.545225	11.6362	3.88362	p.G12V			NO	NO
RMSYM_SOFT_TISSUE	ACH-002048	1	11.1228	3.76022				NO	NO
KYSE180_OESOPHAGUS	ACH-000693	0.730814	11.8696	3.92505				NO	NO
KYSE270_OESOPHAGUS	ACH-000873	0.751041	10.9312	3.47119				NO	NO
RH4_SOFT_TISSUE	ACH-001765	0.909483	12.0531	4.7339				NO	NO
JMSU1_URINARY_TRACT	ACH-000753	0.904629	11.4529	4.61353				NO	NO
PANC0327_PANCREAS	ACH-000139	0.444049	11.0506	3.51728	p.G12V			NO	NO
SKNDZ_AUTONOMIC_GANGLIA	ACH-000366	0.892039	11.724	4.99503				NO	NO
KYSE140_OESOPHAGUS	ACH-000823	0.712749	12.1592	3.9782				NO	NO
95T1000_SOFT_TISSUE	ACH-001796	0.621248	12.001	3.10601				NO	NO
OCIC4P_OVARY	ACH-001719	0.804581	12.2085	3.91456				NO	NO
DAOY_CENTRAL_NERVOUS_SYSTEM	ACH-000211	0.751672	12.0599	4.66619				NO	NO
CCSW1_BILIARY_TRACT	ACH-001960	0.620809	12.3629	5.00809				NO	NO
HUH6_LIVER	ACH-000671	0.874686	11.1331	4.47249				NO	NO
A101D_SKIN	ACH-000008	0.885985	11.6851	3.60407				NO	NO
COLO680N_OESOPHAGUS	ACH-000717	0.736935	11.1292	3.73552				NO	NO
VMCUB1_URINARY_TRACT	ACH-000545	0.549604	11.2563	3.85898				NO	NO
NCIH2052_PLEURA	ACH-000153	0.710783	11.0622	4.04789				NO	NO
H376_UPPER_AERODIGESTIVE_TRACT	ACH-001510	0.612083	11.2449	2.32769				NO	NO
JHOM1_OVARY	ACH-000237	0.816447	10.4169	3.80735				NO	NO
MDAMB175VII_BREAST	ACH-000759	0.555421	10.7865	4.50462				NO	NO
T47D_BREAST	ACH-000147	0.891152	11.6428	3.53481				NO	NO
KYSE520_OESOPHAGUS	ACH-000637	0.705748	11.4186	4.0781				NO	NO
NCIH82_LUNG	ACH-000355	0.864126	11.2801	4.78136				NO	NO
SCABER_URINARY_TRACT	ACH-000839	0.621083	11.0107	2.94298				NO	NO
NCIH1793_LUNG	ACH-000888	0.765249	11.6942	3.81865				NO	NO
KYSE70_OESOPHAGUS	ACH-000784	0.737828	11.421	5.0343				NO	NO
CAPAN2_PANCREAS	ACH-000107	0.385763	11.5523	4.09677	p.G12V			NO	NO
SKNEP1_BONE	ACH-001192	0.826994	12.0024	4.852				NO	NO
PLCPRF5_LIVER	ACH-001318	0.843332	11.6411	3.78555				NO	NO
RBE_BILIARY_TRACT	ACH-001856	0.326508	12.4351	3.99186	p.G12V			NO	NO
COLO320_LARGE_INTESTINE	ACH-000202	0.669935	11.009	4.45549				NO	NO
SKNFI_AUTONOMIC_GANGLIA	ACH-000341	0.722688	10.564	5.75168				NO	NO
MCC26_SKIN	ACH-001552	1	12.5513	4.90641			p.G12D	NO	NO
ES2_OVARY	ACH-000906	0.886217	11.5837	3.35614				NO	NO
TT1TKB_LARGE_INTESTINE	ACH-002025	0.281457	12.1469	4.38819	p.G12C			NO	NO
RT4_URINARY_TRACT	ACH-000242	0.607754	11.3916	3.7137				NO	NO
THP1_HAEMATOPOIETIC_AND_LYMPHOID_TISSUE	ACH-000146	0.754187	11.7743	3.84699		p.G12D		NO	NO
KATOIII_STOMACH	ACH-000793	0.630385	11.9766	4.71094				NO	NO
647V_URINARY_TRACT	ACH-000896	0.796337	12.3283	3.94486				NO	NO
NCIH841_LUNG	ACH-000292	0.945232	11.1254	3.89821				NO	NO
TGW_AUTONOMIC_GANGLIA	ACH-001674	0.988444	11.8975	4.9222				NO	NO
PK1_PANCREAS	ACH-000307	0.569334	11.5723	3.95977	p.G12D			NO	NO
JOPACA1_PANCREAS	ACH-001353	0.360717	11.9066	3.7666	p.G12V			NO	NO
LK2_LUNG	ACH-000769	0.666142	11.7882	4.81404				NO	NO
RERFLCAD2_LUNG	ACH-000774	0.414253	11.1494	3.47508	p.G12V			NO	NO
S117_THYROID	ACH-000037	0.747146	11.696	3.52482				NO	NO
TASK1_CENTRAL_NERVOUS_SYSTEM	ACH-001670	0.851621	12.1233	3.3799				NO	NO
CAL29_URINARY_TRACT	ACH-000142	0.53844	11.4521	4.10685				NO	NO
UO31_KIDNEY	ACH-000428	0.832023	11.7819	3.83996				NO	NO
MHHES1_BONE	ACH-000391	0.874155	11.3982	4.14241				NO	NO
MDAMB436_BREAST	ACH-000573	0.89874	11.6544	3.848				NO	NO
HT3_CERVIX	ACH-001525	0.691305	10.9334	3.85798				NO	NO
SNU878_LIVER	ACH-000686	0.869005	11.9705	3.77083				NO	NO
NCIH647_LUNG	ACH-000378	0.768687	11.7049	3.77189	p.G13D			NO	NO
BHT101_THYROID	ACH-000191	0.844449	11.1161	3.39643				NO	NO
TE11_OESOPHAGUS	ACH-000488	0.77855	10.5785	3.54226				NO	NO
EFE184_ENDOMETRIUM	ACH-000435	0.749249	9.93583	3.39369				NO	NO
CORL105_LUNG	ACH-000161	0.778001	11.5514	3.61117				NO	NO
TEN_ENDOMETRIUM	ACH-000397	0.873866	11.2615	3.58376	p.T74P			NO	NO
HCC1419_BREAST	ACH-000277	0.799208	10.7747	3.80323			p.R128W	NO	NO
T3M5_THYROID	ACH-002042	0.892652	11.2025	3.69265				NO	NO
HSC3_UPPER_AERODIGESTIVE_TRACT	ACH-000778	0.585596	11.4965	4.14405				NO	NO
ECC2_BILIARY_TRACT	ACH-001997	0.721417	12.1847	3.33914				NO	NO
CORL279_LUNG	ACH-000257	0.813285	11.2816	5.55735		p.K5R		NO	NO
HCC1359_LUNG	ACH-000901	0.875689	11.558	3.82069				NO	NO
SCC25_UPPER_AERODIGESTIVE_TRACT	ACH-000188	0.610273	10.6339	2.9222				NO	NO
HCC2108_LUNG	ACH-000314	0.582806	11.4794	4.17233	p.Q61H			NO	NO
HCC15_LUNG	ACH-000878	0.751994	11.8612	4.0505		p.C186F, p.Q61K		NO	NO
JHH4_LIVER	ACH-000476	0.920187	11.6711	3.47249				NO	NO
HCC515_LUNG	ACH-000872	0.905981	11.1334	4.05311	p.G13D			NO	NO
T24_URINARY_TRACT	ACH-000018	0.64453	11.645	4.08491			p.G12V	NO	NO
A375_SKIN	ACH-000219	0.832971	11.1861	3.74631				NO	NO
JIMT1_BREAST	ACH-000711	0.701767	11.872	3.51979				NO	NO
SKN_ENDOMETRIUM	ACH-001655	0.740925	12.3787	2.33628				NO	NO
LN229_CENTRAL_NERVOUS_SYSTEM	ACH-000595	0.816212	12.1943	3.9982				NO	NO
AM38_CENTRAL_NERVOUS_SYSTEM	ACH-000269	1	11.6984	4.03826				NO	NO
RKO_LARGE_INTESTINE	ACH-000943	0.921285	10.4929	3.73552				NO	NO
NOMO1_HAEMATOPOIETIC_AND_LYMPHOID_TISSUE	ACH-000168	0.378114	11.5595	3.2555	p.G13D			NO	NO
OVTOKO_OVARY	ACH-000663	0.828928	11.5318	2.87381				NO	NO
A673_BONE	ACH-000052	0.994195	11.6025	3.68594				NO	NO
A549_LUNG	ACH-000681	0.587989	11.5454	4.22728	p.G12S			NO	NO
JEKO1_HAEMATOPOIETIC_AND_LYMPHOID_TISSUE	ACH-000357	0.91698	12.0635	3.75382				NO	NO
KMRC20_KIDNEY	ACH-000250	0.717197	11.3543	3.64962				NO	NO
TC71_BONE	ACH-000424	0.833209	11.5385	3.85997				NO	NO
HEL9217_HAEMATOPOIETIC_AND_LYMPHOID_TISSUE	ACH-000005	0.765313	11.2876	4.88753				NO	NO
CAL78_BONE	ACH-000516	0.947625	11.4449	4.70155				NO	NO
SW1573_LUNG	ACH-000677	0.616534	11.6041	3.81352	p.G12C			NO	NO
ICC137_BILIARY_TRACT	ACH-001839	0.695642	11.9516	2.90111				NO	NO
253JBV_URINARY_TRACT	ACH-000026	0.844668	11.8926	3.33771				NO	NO
LC1SQSF_LUNG	ACH-001113	0.795864	12.2548	4.63401				NO	NO
PANC0813_PANCREAS	ACH-000417	0.504295	10.9233	4.61353	p.G12D			NO	NO
BT474_BREAST	ACH-000927	0.813941	12.0214	4.13011				NO	NO
COV362_OVARY	ACH-000278	0.772074	11.5478	3.30305				NO	NO
SKGII_ENDOMETRIUM	ACH-001652	0.807023	12.4002	3.13422				NO	NO
MSTO211H_PLEURA	ACH-000335	0.678914	11.8429	4.2555				NO	NO
NCIH2452_PLEURA	ACH-000092	0.980839	11.9937	4.33414				NO	NO
HPAC_PANCREAS	ACH-000270	0.394255	10.603	4.20242	p.G12D			NO	NO
MCC142_SKIN	ACH-001551	0.919649	12.3169	4.20945				NO	NO
SW156_KIDNEY	ACH-001398	0.909828	12.5007	3.45286				NO	NO
HMC18_BREAST	ACH-000721	0.32087	11.5581	4.54905	p.G12V			NO	NO
C80_LARGE_INTESTINE	ACH-001459	0.506907	12.2445	3.73227	p.A146V			NO	NO
HT1197_URINARY_TRACT	ACH-000547	0.835606	11.0507	4.46923		p.Q61R		NO	NO
BFTC909_KIDNEY	ACH-000792	0.846136	11.0857	3.45812				NO	NO
PANC1005_PANCREAS	ACH-000060	0.611683	11.7437	3.61471	p.G12D			NO	NO
DMS79_LUNG	ACH-000703	0.995523	12.0596	4.92077				NO	NO
RCC10RGB_KIDNEY	ACH-000189	0.819201	10.5988	3.14405				NO	NO
GSU_STOMACH	ACH-000485	0.295951	11.3337	4.24108	p.G12D			NO	NO
TGBC1TKB_BILIARY_TRACT	ACH-001861	0.94605	11.6098	4.0072				NO	NO
HEL_HAEMATOPOIETIC_AND_LYMPHOID_TISSUE	ACH-000004	0.793817	10.683	4.23573				NO	NO
BICR6_UPPER_AERODIGESTIVE_TRACT	ACH-000415	0.625977	10.3694	2.54844				NO	NO
SKGI_ENDOMETRIUM	ACH-001651	0.680221	12.6488	3.23419				NO	NO
IGR1_SKIN	ACH-000882	0.90584	11.305	4.23419				NO	NO
LUDLU1_LUNG	ACH-000390	0.673611	11.9977	3.74739				NO	NO
RVH421_SKIN	ACH-000614	0.770755	10.7236	3.95791				NO	NO
NCIH2228_LUNG	ACH-000447	0.605251	12.2563	4.1375				NO	NO
HCC1428_BREAST	ACH-000352	0.81229	12.0122	3.71918				NO	NO
TOV112D_OVARY	ACH-000048	0.725897	10.9086	7.48543				NO	NO
SUDHL1_HAEMATOPOIETIC_AND_LYMPHOID_TISSUE	ACH-000664	0.502623	11.5008	4.26078				NO	NO
COLO792_SKIN	ACH-000968	0.672924	11.3047	3.56194				NO	NO
253J_URINARY_TRACT	ACH-000011	0.791343	11.2613	2.91839				NO	NO
TT2609C02_THYROID	ACH-000716	0.509382	11.9297	4.38957		p.Q61R		NO	NO
SW948_LARGE_INTESTINE	ACH-000680	0.479678	11.1782	4.7021	p.Q61L			NO	NO
UMUC5_URINARY_TRACT	ACH-001411	0.496725	11.6411	3.83794				NO	NO
OUMS23_LARGE_INTESTINE	ACH-000296	0.961552	10.7712	5.0321				NO	NO
NB1_AUTONOMIC_GANGLIA	ACH-000804	0.680965	11.4054	4.77189				NO	NO
HEC1_ENDOMETRIUM	ACH-001517	0.817059	11.769	2.59932	p.G12D			NO	NO
PANC0403_PANCREAS	ACH-000235	0.391873	11.6409	4.17153	p.G12D			NO	NO
SW1088_CENTRAL_NERVOUS_SYSTEM	ACH-000437	0.742457	12.8004	3.78764				NO	NO
CCK81_LARGE_INTESTINE	ACH-000963	0.846535	10.9269	4.07296				NO	NO
OCILY132_HAEMATOPOIETIC_AND_LYMPHOID_TISSUE	ACH-001148	0.844553	11.8073	4.58556				NO	NO
EFM19_BREAST	ACH-000330	1	10.918	3.80116				NO	NO
CAKI1_KIDNEY	ACH-000433	0.838057	12.1343	3.20789				NO	NO
HUPT3_PANCREAS	ACH-000118	0.439913	11.66	3.40054	p.G12R			NO	NO
HT144_SKIN	ACH-000322	0.858882	11.7713	3.78241				NO	NO
U118MG_CENTRAL_NERVOUS_SYSTEM	ACH-000040	0.731696	12.1396	4.11353				NO	NO
SG231_BILIARY_TRACT	ACH-001857	0.453151	11.6129	4.39094	p.G12F			NO	NO
94T778_SOFT_TISSUE	ACH-001795	0.747481	11.8403	4.15462				NO	NO
SW1116_LARGE_INTESTINE	ACH-000489	0.73332	10.877	4.06264	p.G12A			NO	NO
HEC1B_ENDOMETRIUM	ACH-000941	0.614986	11.1867	3.57652	p.G12D			NO	NO
SNU61_LARGE_INTESTINE	ACH-000532	0.318133	12.3483	3.81147	p.G12D			NO	NO
PFSK1_CENTRAL_NERVOUS_SYSTEM	ACH-001711	1	12.2787	4.90689				NO	NO
RH28_SOFT_TISSUE	ACH-001740	1	12.3133	4.25701				NO	NO
NCIH2171_LUNG	ACH-000525	1	11.452	4.3799				NO	NO
BCPAP_THYROID	ACH-000456	0.857133	10.106	3.38405				NO	NO
UPCISCC111_UPPER_AERODIGESTIVE_TRACT	ACH-001696	0.587758	11.2265	1.72683				NO	NO
HGC27_STOMACH	ACH-000847	0.808495	12.0437	3.53605				NO	NO
U2OS_BONE	ACH-000364	0.728158	11.6715	4.10852				NO	NO
JHH5_LIVER	ACH-000734	0.532377	11.7058	3.47638				NO	NO
NCIH1573_LUNG	ACH-000916	0.764974	10.3129	4.37295	p.G12A			NO	NO
921_UVEA	ACH-001441	0.718289	11.088	3.29425				NO	NO
TE5_OESOPHAGUS	ACH-000408	0.586787	11.2798	3.49953				NO	NO
SW954_CERVIX	ACH-001400	0.611928	9.71891	1.32193				NO	NO
OV56_OVARY	ACH-000091	0.782052	10.3667	4.13504	p.G12C			NO	NO
EKVX_LUNG	ACH-000706	0.752022	11.4249	3.63691				NO	NO
42MGBA_CENTRAL_NERVOUS_SYSTEM	ACH-000323	0.857332	11.6453	3.07895				NO	NO
WM1799_SKIN	ACH-000661	1	11.7593	4.41819				NO	NO
GIMEN_AUTONOMIC_GANGLIA	ACH-001344	0.849644	11.2195	4.01078				NO	NO
FLO1_OESOPHAGUS	ACH-001500	1	12.0122	5.11562				NO	NO
SNU398_LIVER	ACH-000221	1	10.0129	4.9644				NO	NO
COLO741_SKIN	ACH-000582	1	11.6246	3.15381				NO	NO
PACADD137_PANCREAS	ACH-001377	0.687593	11.8583	4.46336				NO	NO
BXPC3_PANCREAS	ACH-000535	0.995962	11.6987	3.57894				NO	NO
JHOS2_OVARY	ACH-000132	0.795381	11.6487	4.1152				NO	NO
CJM_SKIN	ACH-000458	0.597081	11.5501	4.59634			p.Q61L	NO	NO
UACC62_SKIN	ACH-000425	0.936031	12.361	3.07382				NO	NO
SNU410_PANCREAS	ACH-000517	0.747704	13.2105	3.95606	p.G12D			NO	NO
HLF_LIVER	ACH-000393	0.735296	11.8485	4.15543				NO	NO
IGROV1_OVARY	ACH-000966	0.894155	11.0692	3.84699				NO	NO
SBC5_LUNG	ACH-000670	0.749212	10.709	3.64962				NO	NO
UMRC7_KIDNEY	ACH-001688	0.838348	11.784	1.96347				NO	NO
SW837_LARGE_INTESTINE	ACH-000421	0.595008	11.282	4.88313	p.G12C			NO	NO
NCIH1650_LUNG	ACH-000035	0.807863	12.7769	3.7366				NO	NO
GAMG_CENTRAL_NERVOUS_SYSTEM	ACH-000098	0.76353	12.1834	3.76235				NO	NO
SW1463_LARGE_INTESTINE	ACH-000470	0.29916	11.5592	3.94486	p.G12C			NO	NO
PF382_HAEMATOPOIETIC_AND_LYMPHOID_TISSUE	ACH-000937	0.685301	11.0311	4.38128		p.G12S		NO	NO
NCIH2347_LUNG	ACH-000875	0.517022	11.833	3.848	p.L19F	p.Q61R		NO	NO
KMS12BM_HAEMATOPOIETIC_AND_LYMPHOID_TISSUE	ACH-000380	0.958762	12.5513	4.26153				NO	NO
LCLC103H_LUNG	ACH-000627	0.808893	11.4599	3.71149				NO	NO
RMUGS_OVARY	ACH-000701	0.811585	12.5329	3.03386				NO	NO
CAL27_UPPER_AERODIGESTIVE_TRACT	ACH-000832	0.549207	11.8372	3.88655		p.D92N, p.R68T		NO	NO
BICR78_UPPER_AERODIGESTIVE_TRACT	ACH-001332	0.486251	12.2251	3.06867				NO	NO
IGR37_SKIN	ACH-000650	1	12.1663	4.40939				NO	NO
HEP3B217_LIVER	ACH-000625	0.927171	12.1821	4.46009				NO	NO
SSP25_BILIARY_TRACT	ACH-001858	0.94434	12.6434	4.08661				NO	NO
KMS21BM_HAEMATOPOIETIC_AND_LYMPHOID_TISSUE	ACH-000598	0.625614	11.4501	3.18903		p.Q61L		NO	NO
CAL51_BREAST	ACH-000856	0.704216	11.032	4.71754				NO	NO
TE10_OESOPHAGUS	ACH-000318	0.666554	11.5608	3.6017				NO	NO
HEC108_ENDOMETRIUM	ACH-000990	0.770069	10.5384	3.27947				NO	NO
MALME3M_SKIN	ACH-000477		10.9938	3.93168				NO	NO
U87MG_CENTRAL_NERVOUS_SYSTEM	ACH-000075	0.825567	11.4206	3.39232				NO	NO
H413_UPPER_AERODIGESTIVE_TRACT	ACH-001511	0.60142	11.6983	3.16993				NO	NO
MS751_CERVIX	ACH-001360	0.800853	12.9643	3.03034				NO	NO
TE15_OESOPHAGUS	ACH-000353	0.371216	11.2421	3.96347				NO	NO
SNUC2A_LARGE_INTESTINE	ACH-000967	0.875226	10.9862	4.63285	p.G12D			NO	NO
SKPNDW_BONE	ACH-001193	0.768438	11.503	4.93499				NO	NO
VAESBJ_SOFT_TISSUE	ACH-001702	1	12.2604	3.86096				NO	NO
PANC0203_PANCREAS	ACH-000042	0.329619	11.2374	3.52356	p.G12D			NO	NO
PK8_PANCREAS	ACH-002039	0.451961	11.7487	4.64847	p.G12R			NO	NO
H157_UPPER_AERODIGESTIVE_TRACT	ACH-001347	0.5376	10.9873	3.41684				NO	NO
SHP77_LUNG	ACH-000790	0.770247	11.8054	4.19771	p.G12V			NO	NO
OV17R_OVARY	ACH-001373	0.915337	12.0439	3.71149				NO	NO
LS180_LARGE_INTESTINE	ACH-000957	0.431836	10.9386	3.97728	p.G12D			NO	NO
SKMEL5_SKIN	ACH-000730	0.85082	11.683	3.61235				NO	NO
HCC44_LUNG	ACH-000667	0.581601	10.7897	2.83996	p.G12C			NO	NO
PANC0504_PANCREAS	ACH-000093	0.37091	11.1219	4.57289	p.G12D			NO	NO
SW780_URINARY_TRACT	ACH-000384	0.584893	11.3108	4.09845				NO	NO
RPMI8402_HAEMATOPOIETIC_AND_LYMPHOID_TISSUE	ACH-000636	0.923531	11.0634	4.80684			p.A134S	NO	NO
COLO783_SKIN	ACH-000812	0.931151	11.2319	4.11437				NO	NO
NCIH2023_LUNG	ACH-000781	0.662714	11.9624	4.10852				NO	NO
KYM1_SOFT_TISSUE	ACH-000607	0.611801	11.4663	3.55336				NO	NO
HUH7_LIVER	ACH-000480		11.0473	4.85649				NO	NO
BFTC905_URINARY_TRACT	ACH-000802	0.628729	11.0772	3.96717		p.Q61L		NO	NO
NCIN87_STOMACH	ACH-000427	0.990815	11.5972	4.04963				NO	NO
NCIH1648_LUNG	ACH-000766	0.45423	11.4961	3.64847				NO	NO
JHH7_LIVER	ACH-000848	0.775245	11.5338	4.67129				NO	NO
769P_KIDNEY	ACH-000411	0.850914	11.8475	3.65306				NO	NO
A2780_OVARY	ACH-000657	0.735401	10.8935	4.34199				NO	NO
DBTRG05MG_CENTRAL_NERVOUS_SYSTEM	ACH-000863	0.832396	11.4571	3.9991				NO	NO
KMBC2_URINARY_TRACT	ACH-000862	0.421655	11.1401	4.21723				NO	NO
SNU1066_UPPER_AERODIGESTIVE_TRACT	ACH-000682	0.564378	10.8075	3.9542				NO	NO
MFE319_ENDOMETRIUM	ACH-000988	1	11.0548	3.79286				NO	NO
ANGMCSS_CENTRAL_NERVOUS_SYSTEM	ACH-001329	0.847121	12.3145	4.10601				NO	NO
DU4475_BREAST	ACH-000258	0.820051	11.4068	3.88655				NO	NO
KNS60_CENTRAL_NERVOUS_SYSTEM	ACH-000445	0.853245	11.8506	4.02059				NO	NO
GOS3_CENTRAL_NERVOUS_SYSTEM	ACH-000027	0.750556	11.3018	3.81558				NO	NO
YSCCC_BILIARY_TRACT	ACH-001864	0.801795	11.4079	4.15381				NO	NO
GP2D_LARGE_INTESTINE	ACH-000982	0.601584	11.4201	4.44758	p.G12D			NO	NO
HS683_CENTRAL_NERVOUS_SYSTEM	ACH-000067	0.793103	12.1325	3.77505				NO	NO
DKMG_CENTRAL_NERVOUS_SYSTEM	ACH-000244	1	11.745	4.30961				NO	NO
IM95_STOMACH	ACH-000919	0.62948	11.4321	3.91552				NO	NO
SNU1214_UPPER_AERODIGESTIVE_TRACT	ACH-000715	0.456428	11.7616	3.85699				NO	NO
LOUNH91_LUNG	ACH-000176	0.359303	12.1144	3.12433				NO	NO
ESS1_ENDOMETRIUM	ACH-000913	0.614772	11.3763	4.22651				NO	NO
SNU1544_LARGE_INTESTINE	ACH-001786	0.667001	11.4459	5.27538				NO	NO
MFE296_ENDOMETRIUM	ACH-000879	1	11.3817	4.41549				NO	NO
TGBC18TKB_LARGE_INTESTINE	ACH-002023	0.70195	11.9667	4.47249				NO	NO
CAL148_BREAST	ACH-000902	1	11.5281	3.83592				NO	NO
TTC709_SOFT_TISSUE	ACH-000597	0.84897	11.9167	4.43763				NO	NO
BOKU_CERVIX	ACH-001451	0.711053	12.4194	3.31325				NO	NO
SKMEL30_SKIN	ACH-000810	0.494839	11.1682	3.57531		p.Q61K		NO	NO
ICC8_BILIARY_TRACT	ACH-001848	0.86639	12.1989	3.47379				NO	NO
NCIH1048_LUNG	ACH-000866	0.750306	11.3544	4.36597		p.T20NfsTer11		NO	NO
SKUT1_SOFT_TISSUE	ACH-000939	0.883228	11.2527	4.24413			p.R73C	NO	NO
UBLC1_URINARY_TRACT	ACH-000741	0.577655	10.4991	4.21568				NO	NO
RT112_URINARY_TRACT	ACH-000473	0.338085	11.5735	3.70598				NO	NO
VMRCRCW_KIDNEY	ACH-000484	0.864014	11.3555	2.96347				NO	NO
LAMA84_HAEMATOPOIETIC_AND_LYMPHOID_TISSUE	ACH-000301	0.511015	9.81514	3.54473				NO	NO
TM31_CENTRAL_NERVOUS_SYSTEM	ACH-000592	1	11.6252	4.10769				NO	NO
OSC20_UPPER_AERODIGESTIVE_TRACT	ACH-001626	0.771263	12.7475	3.36597				NO	NO
SF126_CENTRAL_NERVOUS_SYSTEM	ACH-000609	0.812034	12.2071	3.81044				NO	NO
GB1_CENTRAL_NERVOUS_SYSTEM	ACH-000738	1	12.4217	3.70819				NO	NO
T98G_CENTRAL_NERVOUS_SYSTEM	ACH-000571	0.788128	11.823	3.50589				NO	NO
ISTMES2_PLEURA	ACH-000331	0.979073	11.8015	3.45418				NO	NO
RL952_ENDOMETRIUM	ACH-000965	0.483645	11.1589	3.60881			p.Q61H	NO	NO
SKNAS_AUTONOMIC_GANGLIA	ACH-000260	0.37022	11.8136	4.02945		p.Q61K		NO	NO
U178_CENTRAL_NERVOUS_SYSTEM	ACH-000208	0.775006	12.0806	3.54226				NO	NO
SNGM_ENDOMETRIUM	ACH-000974	0.592107	10.0873	3.61824	p.G12V			NO	NO
OACM51_OESOPHAGUS	ACH-001368	0.617742	11.1507	4.14893				NO	NO
A204_SOFT_TISSUE	ACH-000201	0.767238	11.2639	3.74953				NO	NO
A3KAW_HAEMATOPOIETIC_AND_LYMPHOID_TISSUE	ACH-000697	0.510583	11.2353	5.10014				NO	NO
WAOSEL_HAEMATOPOIETIC_AND_LYMPHOID_TISSUE	ACH-001707	0.623966	10.9949	1.97085				NO	NO
HUPT4_PANCREAS	ACH-000213	0.315877	11.4801	3.39917	p.G12V			NO	NO
GCT_SOFT_TISSUE	ACH-000835	0.892774	11.5462	3.28244				NO	NO
EFO27_OVARY	ACH-000936	0.778393	10.7272	4.13175				NO	NO
COGAR359_SOFT_TISSUE	ACH-001289	0.99	12.1456	4.63865				NO	NO
TE1_OESOPHAGUS	ACH-000647	0.807593	12.471	4.03474				NO	NO
786O_KIDNEY	ACH-000649	1	11.7302	4.34696				NO	NO
RO82W1_THYROID	ACH-001384	0.721347	11.6184	2.43296				NO	NO
SKNO1_HAEMATOPOIETIC_AND_LYMPHOID_TISSUE	ACH-001656	0.595358	11.4005	3.9855				NO	NO
RMGI_OVARY	ACH-000719	0.752399	11.2737	2.46728				NO	NO
SKNBE2_AUTONOMIC_GANGLIA	ACH-000312	0.606489	11.4639	4.74524				NO	NO
UPCISCC116_UPPER_AERODIGESTIVE_TRACT	ACH-001698	0.466645	11.7474	1.73985				NO	NO
LNCAPCLONEFGC_PROSTATE	ACH-000977	0.856686	11.1925	3.91648				NO	NO
G361_SKIN	ACH-000572	1	12.2975	4.37434				NO	NO
SCC3_HAEMATOPOIETIC_AND_LYMPHOID_TISSUE	ACH-001642	0.497475	10.9932	2.16993				NO	NO
CH157MN_CENTRAL_NERVOUS_SYSTEM	ACH-000025	0.620253	11.3255	3.6792		p.Q61K		NO	NO
MEL290_UVEA	ACH-002016	0.97928	12.1179	3.89045				NO	NO
ONDA9_CENTRAL_NERVOUS_SYSTEM	ACH-001624	0.855291	13.1048	2.94298				NO	NO
CL11_LARGE_INTESTINE	ACH-000249	0.501488	12.5086	3.93829	p.Q61H, p.V14I			NO	NO
NCIH28_PLEURA	ACH-000648	0.777441	11.8483	3.43696				NO	NO
OVK18_OVARY	ACH-000947	0.836521	11.7704	3.20945	p.A59G			NO	NO
SNU466_CENTRAL_NERVOUS_SYSTEM	ACH-000289	0.495363	12.5149	3.75596				NO	NO
RD_SOFT_TISSUE	ACH-000169	0.39824	11.9612	3.61117		p.Q61H		NO	NO
BHY_UPPER_AERODIGESTIVE_TRACT	ACH-000548	0.643447	10.6829	3.72683				NO	NO
SIMA_AUTONOMIC_GANGLIA	ACH-000099	0.794877	10.8302	4.12681				NO	NO
OVISE_OVARY	ACH-000527	0.954825	10.7629	3.34341				NO	NO
ICC4_BILIARY_TRACT	ACH-001844	0.862032	11.8448	3.66221				NO	NO
NCIH226_LUNG	ACH-000367	0.674141	11.8624	3.41414				NO	NO
ACCMESO1_PLEURA	ACH-000086	0.786401	11.4261	3.34908				NO	NO
SKMEL24_SKIN	ACH-000822	0.809872	11.1326	3.48285				NO	NO
UACC257_SKIN	ACH-000579	0.897231	11.7798	3.58135				NO	NO
STM9101_SOFT_TISSUE	ACH-001200	0.911218	10.3658	3.59813				NO	NO
SNU308_BILIARY_TRACT	ACH-000141	0.614666	11.8995	4.08236				NO	NO
JMURTK2_SOFT_TISSUE	ACH-001532	1	11.5804	3.07895				NO	NO
KYSE510_OESOPHAGUS	ACH-000824	0.651288	11.585	3.70598				NO	NO
NCIH1092_LUNG	ACH-000514	0.594165	11.7688	4.10434				NO	NO
NCIH1838_LUNG	ACH-000733	0.761408	12.1818	3.89821				NO	NO
KMH2_HAEMATOPOIETIC_AND_LYMPHOID_TISSUE	ACH-000815	0.966608	11.0555	3.46858				NO	NO
K029AX_SKIN	ACH-000404	0.871418	12.1203	3.62761				NO	NO
SNU886_LIVER	ACH-000316	0.653952	11.977	4.18507				NO	NO
BT16_SOFT_TISSUE	ACH-001020	0.722967	12.1325	3.46467				NO	NO
YH13_CENTRAL_NERVOUS_SYSTEM	ACH-000469	0.94098	12.4034	4.19456				NO	NO
JURLMK1_HAEMATOPOIETIC_AND_LYMPHOID_TISSUE	ACH-000326	0.493787	10.5222	4.0045				NO	NO
SKNMC_BONE	ACH-000039	0.930663	11.8414	4.18269				NO	NO
UMRC3_KIDNEY	ACH-001687	0.814271	9.74734	1.15056				NO	NO
SF295_CENTRAL_NERVOUS_SYSTEM	ACH-000376	0.859493	12.1144	3.76871				NO	NO
JURKAT_HAEMATOPOIETIC_AND_LYMPHOID_TISSUE	ACH-000995	1	10.4579	4.31034				NO	NO
AGS_STOMACH	ACH-000880	0.426995	11.5227	5.02989	p.G12D			NO	NO
143B_BONE	ACH-001001	0.497748	12.2015	5.96486	p.A59T			NO	NO
KNS42_CENTRAL_NERVOUS_SYSTEM	ACH-000622	0.842245	11.4242	3.9991				NO	NO
PK45H_PANCREAS	ACH-000468	0.715428	13.0628	4.53045	p.G12D			NO	NO
HEC59_ENDOMETRIUM	ACH-000994	1	11.3302	4.31759		p.A146V		NO	NO
DND41_HAEMATOPOIETIC_AND_LYMPHOID_TISSUE	ACH-000981	0.820403	12.059	4.14078		p.Q61H		NO	NO
HPBALL_HAEMATOPOIETIC_AND_LYMPHOID_TISSUE	ACH-000942	1	12.026	4.26078				NO	NO
HA1E_KIDNEY	ACH-001310	0.970685	11.9432	4.40939				NO	NO
DL_SOFT_TISSUE	ACH-001059	0.800009	11.7671	3.90014				NO	NO
EN_ENDOMETRIUM	ACH-000978	0.892985	9.62183	4.82018				NO	NO
HT_HAEMATOPOIETIC_AND_LYMPHOID_TISSUE	ACH-000914	0.800268	11.227	4.41954				NO	NO
RCK8_HAEMATOPOIETIC_AND_LYMPHOID_TISSUE	ACH-001638	0.829481	12.1117	3.53107				NO	NO
TFK1_BILIARY_TRACT	ACH-001673	0.839485	12.2518	4.42694				NO	NO
SNU840_OVARY	ACH-000280	0.656752	11.8953	3.21568				NO	NO
G402_SOFT_TISSUE	ACH-000375	0.868508	11.2273	3.01614				NO	NO
NCIH2004RT_SOFT_TISSUE	ACH-000533	0.790337	11.0667	3.61471				NO	NO
HS611T_HAEMATOPOIETIC_AND_LYMPHOID_TISSUE	ACH-000069	1	11.6931	3.65306				NO	NO
MELJUSO_SKIN	ACH-000881	0.455048	12.3388	3.24945		p.Q61L	p.G13D	NO	NO
93T449_SOFT_TISSUE	ACH-001794	0.952504	11.7191	3.88362				NO	NO
PC3_PROSTATE	ACH-000090	0.937071	11.5066	2.16993				NO	NO
HOS_BONE	ACH-000613	0.823918	12.0104	4.62				NO	NO
YD15_SALIVARY_GLAND	ACH-000836	0.704831	11.5272	3.79701				NO	NO
TM87_SOFT_TISSUE	ACH-000172	0.854763	10.8352	3.42626				NO	NO
COLO668_LUNG	ACH-000803	0.676126	12.1464	4.37434	p.G12V			NO	NO
C75_LARGE_INTESTINE	ACH-001458	0.771656	12.4929	3.16993				NO	NO
CHLA06ATRT_SOFT_TISSUE	ACH-001028	0.532892	11.4187	2.43029				NO	NO
SEM_HAEMATOPOIETIC_AND_LYMPHOID_TISSUE	ACH-000782	0.903294	10.6596	4.84398				NO	NO
MON_SOFT_TISSUE	ACH-001128	0.414887	10.9103	3.83895				NO	NO
PECAPJ49_UPPER_AERODIGESTIVE_TRACT	ACH-000735	0.565589	11.6693	3.37712				NO	NO
KARPAS299_HAEMATOPOIETIC_AND_LYMPHOID_TISSUE	ACH-000053	0.587739	11.1691	4.53481				NO	NO
IHH4_THYROID	ACH-001528	0.91625	11.8817	3.52857				NO	NO
HOTHC_THYROID	ACH-002041	0.829386	11.7156	3.91839		p.Q61R		NO	NO
CMLT1_HAEMATOPOIETIC_AND_LYMPHOID_TISSUE	ACH-000920	0.709106	11.4444	4.77926				NO	NO
SQ1_LUNG	ACH-000553	0.631826	11.9967	3.66334				NO	NO
MC116_HAEMATOPOIETIC_AND_LYMPHOID_TISSUE	ACH-000583	0.943458	11.7148	4.06523				NO	NO
KMRC3_KIDNEY	ACH-000313	0.925569	11.0593	3.53854				NO	NO
BECKER_CENTRAL_NERVOUS_SYSTEM	ACH-001016	0.756276	11.8292	3.86987				NO	NO
SJSA1_BONE	ACH-000748	0.616908	11.7084	4.35332				NO	NO
CCLP1_BILIARY_TRACT	ACH-001959	0.716724	12.0652	3.97728				NO	NO
SNUC4_LARGE_INTESTINE	ACH-000959	0.799045	11.396	4.53294				NO	NO
KARPAS1718_HAEMATOPOIETIC_AND_LYMPHOID_TISSUE	ACH-001533	1	12.4231	2.88362				NO	NO
HEC151_ENDOMETRIUM	ACH-000972	0.699536	10.9771	3.49442		p.G12D		NO	NO
COV434_OVARY	ACH-000123	1	10.8812	4.08406				NO	NO
TE617T_SOFT_TISSUE	ACH-000051	0.402561	11.1975	4.18349				NO	NO
JHUEM7_ENDOMETRIUM	ACH-000993	0.628457	10.6431	3.36597		p.E162Ter		NO	NO
CW2_LARGE_INTESTINE	ACH-000998	0.840453	11.5617	3.63807	p.P140H			NO	NO
SNU1_STOMACH	ACH-000932	0.490068	10.9086	5.01926	p.G12D			NO	NO
BDCM_HAEMATOPOIETIC_AND_LYMPHOID_TISSUE	ACH-000080	0.928412	11.264	2.53356				NO	NO
JAR_PLACENTA	ACH-001529	0.881793	11.8346	3.56194				NO	NO
EB1_HAEMATOPOIETIC_AND_LYMPHOID_TISSUE	ACH-000877	0.797523	10.7725	4.71039				NO	NO
KALS1_CENTRAL_NERVOUS_SYSTEM	ACH-000231	0.905151	11.4542	4.45878				NO	NO
PECAPJ41CLONED2_UPPER_AERODIGESTIVE_TRACT	ACH-000732	0.612592	10.7297	2.75275				NO	NO
PA1_OVARY	ACH-001374	1	11.7801	5.47346		p.G12D		NO	NO
MOLT16_HAEMATOPOIETIC_AND_LYMPHOID_TISSUE	ACH-000918	0.67435	11.1867	5.00675				NO	NO
HSC5_SKIN	ACH-001524	0.639223	11.2853	4.26379				NO	NO
DV90_LUNG	ACH-000925	0.336496	11.2589	4.59096	p.G13D			NO	NO
TE9_OESOPHAGUS	ACH-000694	0.720372	10.561	3.8748				NO	NO
NALM6_HAEMATOPOIETIC_AND_LYMPHOID_TISSUE	ACH-000938	0.909531	11.2871	4.93734		p.A146T		NO	NO
CAL62_THYROID	ACH-000174	0.897591	10.8625	3.59455	p.G12R			NO	NO
KNS81_CENTRAL_NERVOUS_SYSTEM	ACH-000479	0.627954	12.0886	4.2555				NO	NO
MDAMB453_BREAST	ACH-000910	0.783438	11.5889	3.42089				NO	NO
HCT15_LARGE_INTESTINE	ACH-000997	0.80689	11.677	4.81762	p.G13D			NO	NO
HS939T_SKIN	ACH-000814	1	12.1698	3.52356				NO	NO
OCIM1_HAEMATOPOIETIC_AND_LYMPHOID_TISSUE	ACH-000751	0.591503	10.0676	3.72356				NO	NO
MESSA_SOFT_TISSUE	ACH-000449	0.872586	10.2003	5.40259				NO	NO
SNU81_LARGE_INTESTINE	ACH-000991	0.836093	11.0399	4.65992	p.A146T	p.E132K		NO	NO
KOPN8_HAEMATOPOIETIC_AND_LYMPHOID_TISSUE	ACH-001106	0.380035	11.7091	3.84699	p.G12D			NO	NO
PEDS005TSUSP_KIDNEY	ACH-001163	0.66503	11.2546	4.66903				NO	NO
GRANTA519_HAEMATOPOIETIC_AND_LYMPHOID_TISSUE	ACH-000073	0.874963	11.1747	4.12846				NO	NO
HEC1A_ENDOMETRIUM	ACH-000954	0.585819	12.2568	4.0321	p.G12D			NO	NO
G401_SOFT_TISSUE	ACH-000096	0.930311	11.481	4.42828				NO	NO
HEC251_ENDOMETRIUM	ACH-000996	0.673152	10.9897	3.56194				NO	NO
OCILY18_HAEMATOPOIETIC_AND_LYMPHOID_TISSUE	ACH-001616	0.759764	10.8605	3.51096				NO	NO
WSUDLCL2_HAEMATOPOIETIC_AND_LYMPHOID_TISSUE	ACH-000534	0.731054	11.7726	3.33199				NO	NO
TANOUE_HAEMATOPOIETIC_AND_LYMPHOID_TISSUE	ACH-001669	0.622508	12.1987	4.14078				NO	NO
SCC9_UPPER_AERODIGESTIVE_TRACT	ACH-000181	0.539492	10.512	4.12102			p.L133R	NO	NO
TC205_BONE	ACH-001431	0.893179	12.5785	3.23879				NO	NO
KARPAS620_HAEMATOPOIETIC_AND_LYMPHOID_TISSUE	ACH-000193	0.494038	11.9936	4.916	p.G12D			NO	NO
KD_SOFT_TISSUE	ACH-001099	1	10.8051	3.48027				NO	NO
HS852T_SKIN	ACH-000274	0.936624	11.6368	3.58736		p.G12V		NO	NO
HEC265_ENDOMETRIUM	ACH-000946	0.885096	11.4143	4.02326				NO	NO
OC314_OVARY	ACH-000962	0.868171	10.852	3.7126				NO	NO
SNU1041_UPPER_AERODIGESTIVE_TRACT	ACH-000618	0.688209	11.4436	3.46074				NO	NO
HEC116_ENDOMETRIUM	ACH-001518	0.736257	11.0426	4.15866				NO	NO
HCT116_LARGE_INTESTINE	ACH-000971	0.705254	11.6774	4.58916	p.G13D			NO	NO
SUM159PT_BREAST	ACH-001391	0.717255	10.8985	4.17153			p.G12D	NO	NO
OCILY3_HAEMATOPOIETIC_AND_LYMPHOID_TISSUE	ACH-000158	0.901095	10.8828	4.32121				NO	NO
CAL33_UPPER_AERODIGESTIVE_TRACT	ACH-000518	0.480555	11.5617	3.51096				NO	NO
SNU719_STOMACH	ACH-000898	0.518706	11.5648	3.81044		p.Q61L		NO	NO
OCIC5X_OVARY	ACH-001369	0.735187	10.4875	3.12433				NO	NO
MONOMAC1_HAEMATOPOIETIC_AND_LYMPHOID_TISSUE	ACH-001129	0.708308	11.5569	3.76447				NO	NO
HT1080_SOFT_TISSUE	ACH-000054	0.286058	11.6719	3.9514		p.Q61K		NO	NO
DOHH2_HAEMATOPOIETIC_AND_LYMPHOID_TISSUE	ACH-000056	0.907646	11.8853	3.70929				NO	NO
OCILY19_HAEMATOPOIETIC_AND_LYMPHOID_TISSUE	ACH-000124	0.410298	12.0462	3.80941		p.Q61K		NO	NO
SW1353_BONE	ACH-000418	0.99947	11.7731	4.37434				NO	NO
A388_SKIN	ACH-001442	0.437767	11.5864	3.27798				NO	NO
C33A_CERVIX	ACH-001333	0.993937	11.3067	4.87725				NO	NO
OCIP5X_OVARY	ACH-001370	0.992509	10.4991	2.41684				NO	NO
BICR56_UPPER_AERODIGESTIVE_TRACT	ACH-000771	0.50834	9.47458	3.65076				NO	NO
RH30_SOFT_TISSUE	ACH-000833	0.796292	11.4863	4.56438				NO	NO
HCC78_LUNG	ACH-000562	0.635636	11.9251	3.63923				NO	NO
C32_SKIN	ACH-000580	0.827863	11.1342	3.62994				NO	NO
SNU407_LARGE_INTESTINE	ACH-000955	0.572076	11.2935	3.70377	p.G12D			NO	NO
OC316_OVARY	ACH-001145	0.784327	11.9977	4.31904				NO	NO
TTC549_SOFT_TISSUE	ACH-001211	0.829676	10.6481	4.51979				NO	NO
TTC442_SOFT_TISSUE	ACH-001750	0.870297	11.9294	4.91313				NO	NO
TOV21G_OVARY	ACH-000885	0.699297	10.8292	3.85699	p.G13C			NO	NO
L363_HAEMATOPOIETIC_AND_LYMPHOID_TISSUE	ACH-000183	0.780978	11.8636	5.07852		p.Q61H		NO	NO
COGN278_AUTONOMIC_GANGLIA	ACH-001301	0.592096	11.6136	4.62176				NO	NO
KPNYN_AUTONOMIC_GANGLIA	ACH-000227	0.877446	11.5	4.43095				NO	NO
DEL_HAEMATOPOIETIC_AND_LYMPHOID_TISSUE	ACH-000233	0.827256	10.8771	4.13504				NO	NO
JL1_PLEURA	ACH-000645	0.765921	11.7863	3.09255				NO	NO
SW13_ADRENAL_CORTEX	ACH-001401	0.689174	11.5144	3.87381				NO	NO
CADOES1_BONE	ACH-000210	1	11.0351	3.64155				NO	NO
SNU638_STOMACH	ACH-001664	0.82493	12.2411	4.0197				NO	NO
BICR22_UPPER_AERODIGESTIVE_TRACT	ACH-000794	0.715733	9.49199	2.95233				NO	NO
BT12_SOFT_TISSUE	ACH-000160	0.519238	11.1879	3.37434				NO	NO
2313287_STOMACH	ACH-000948	0.738627	10.4147	5.05788				NO	NO
ALLSIL_HAEMATOPOIETIC_AND_LYMPHOID_TISSUE	ACH-000105	0.89306	11.8886	5.08321				NO	NO
GP5D_LARGE_INTESTINE	ACH-001345	0.733168	12.0653	4.22419	p.G12D			NO	NO
MKN74_STOMACH	ACH-000758	0.813567	11.384	4.6605				NO	NO
H4_CENTRAL_NERVOUS_SYSTEM	ACH-000389	0.875944	12.0981	3.61824				NO	NO
OCIAML5_HAEMATOPOIETIC_AND_LYMPHOID_TISSUE	ACH-000065	0.509921	11.0988	3.49697				NO	NO
NCIH508_LARGE_INTESTINE	ACH-000360	0.627914	11.0307	3.49185				NO	NO
5637_URINARY_TRACT	ACH-000905	0.597202	12.3161	3.73552				NO	NO
AN3CA_ENDOMETRIUM	ACH-000940	0.732625	11.1754	3.52105			p.F82L	NO	NO
NZOV9_OVARY	ACH-001991	0.473735	11.8299	5.12143	p.T20A			NO	NO
JEG3_PLACENTA	ACH-001530	0.886165	11.9726	5.27352				NO	NO
BT549_BREAST	ACH-000288	1	11.8591	3.75916				NO	NO
SMSCTR_SOFT_TISSUE	ACH-001196	0.448025	12.1131	4.393			p.Q61K	NO	NO
SKMEL3_SKIN	ACH-000423	1	12.32	3.48543				NO	NO
HT55_LARGE_INTESTINE	ACH-000926	0.70839	11.3237	3.51979				NO	NO
H103_UPPER_AERODIGESTIVE_TRACT	ACH-001346	0.621269	10.9732	3.84197				NO	NO
BLUE1_HAEMATOPOIETIC_AND_LYMPHOID_TISSUE	ACH-001450	0.887975	11.8317	3.45418				NO	NO
MOLT3_HAEMATOPOIETIC_AND_LYMPHOID_TISSUE	ACH-000964	0.922207	10.8311	3.87184		p.Q61K		NO	NO
KMS27_HAEMATOPOIETIC_AND_LYMPHOID_TISSUE	ACH-000576	0.467516	10.3031	2.43029		p.Q61R		NO	NO
C8166_HAEMATOPOIETIC_AND_LYMPHOID_TISSUE	ACH-000206	0.700858	12.1221	3.56925		p.Q61K		NO	NO
J82_URINARY_TRACT	ACH-000396	0.914326	11.503	3.66903				NO	NO
MM127_SKIN	ACH-001563	0.570512	12.1794	3.90111		p.G13R		NO	NO
NCIH446_LUNG	ACH-000800	1	11.3789	4.18587				NO	NO
697_HAEMATOPOIETIC_AND_LYMPHOID_TISSUE	ACH-000070	0.581007	11.8277	4.94111		p.G12D		NO	NO
SKMEL2_SKIN	ACH-001190	0.709444	12.4163	4.58496		p.Q61R		NO	NO
NCIH292_LUNG	ACH-001075	0.6545	11.6196	3.32193				NO	NO
CBAGPN_BONE	ACH-001022	0.689037	11.5314	4.1334				NO	NO
BC3C_URINARY_TRACT	ACH-000593	0.703601	11.2039	3.48285				NO	NO
TCCSUP_URINARY_TRACT	ACH-000720	0.825161	10.9545	4.01525				NO	NO
MOLM13_HAEMATOPOIETIC_AND_LYMPHOID_TISSUE	ACH-000362	0.438656	11.1854	3.27053				NO	NO
PECAPJ15_UPPER_AERODIGESTIVE_TRACT	ACH-000619	0.705214	10.662	3.62877				NO	NO
NCIH747_LARGE_INTESTINE	ACH-000403	0.480847	12.3157	3.78136	p.G13D			NO	NO
NCIH1355_LUNG	ACH-000666	0.708579	11.4931	4.25626	p.G13C			NO	NO
VMRCRCZ_KIDNEY	ACH-000171	0.877364	11.7677	3.41819				NO	NO
8505C_THYROID	ACH-001307	1	11.831	3.53978				NO	NO
KMS11_HAEMATOPOIETIC_AND_LYMPHOID_TISSUE	ACH-000714	0.798604	12.0479	5.17592				NO	NO
MB1_THYROID	ACH-001356	0.779357	11.9837	4.63227				NO	NO
RI1_HAEMATOPOIETIC_AND_LYMPHOID_TISSUE	ACH-000398	0.80974	12.7698	3.89336				NO	NO
RCM1_LARGE_INTESTINE	ACH-000565	0.268624	10.7481	3.94205	p.G12V			NO	NO
KELLY_AUTONOMIC_GANGLIA	ACH-000259	0.909086	11.7394	3.56194				NO	NO
L82_HAEMATOPOIETIC_AND_LYMPHOID_TISSUE	ACH-001111	0.512159	11.9861	2.926				NO	NO
ABC1_LUNG	ACH-000528	0.87396	11.6534	3.91265				NO	NO
CAS1_CENTRAL_NERVOUS_SYSTEM	ACH-000464	0.886409	11.4118	3.63807				NO	NO
NCIH524_LUNG	ACH-000816	0.99	11.2565	4.24489				NO	NO
LXF289_LUNG	ACH-000787	0.767568	10.7374	3.97177				NO	NO
KCL22_HAEMATOPOIETIC_AND_LYMPHOID_TISSUE	ACH-000983	0.759381	11.3315	4.19061				NO	NO
A2058_SKIN	ACH-000788	0.760211	11.8819	3.79181				NO	NO
HUH1_LIVER	ACH-000475	0.729348	11.2749	3.37434				NO	NO
ICC9_BILIARY_TRACT	ACH-001849	0.425728	11.6188	3.31615	p.G12D			NO	NO
JR_SOFT_TISSUE	ACH-001096	0.775199	11.975	4.08151				NO	NO
OE33_OESOPHAGUS	ACH-000383	0.667897	11.5282	3.74093				NO	NO
HTMMT_ENDOMETRIUM	ACH-002046	0.808833	12.5481	4.2555				NO	NO
KMRC1_KIDNEY	ACH-000684	1	12.1097	2.90111				NO	NO
SUPB15_HAEMATOPOIETIC_AND_LYMPHOID_TISSUE	ACH-000059	0.724126	11.6312	4.59455				NO	NO
MFE280_ENDOMETRIUM	ACH-000192	0.728658	11.0638	3.79181				NO	NO
K562_HAEMATOPOIETIC_AND_LYMPHOID_TISSUE	ACH-000551	0.548172	10.8864	3.926				NO	NO
KKU055_BILIARY_TRACT	ACH-001537	1	11.8665	4.15299				NO	NO
CCFSTTG1_CENTRAL_NERVOUS_SYSTEM	ACH-000329	0.789262	11.9642	3.96809				NO	NO
LS513_LARGE_INTESTINE	ACH-000007	0.371313	11.4559	3.81455	p.G12D			NO	NO
TTC1240_SOFT_TISSUE	ACH-001210	0.712363	10.9236	4.57046				NO	NO
JHUEM2_ENDOMETRIUM	ACH-000909	0.916272	11.0458	3.85499				NO	NO
YKG1_CENTRAL_NERVOUS_SYSTEM	ACH-000570	0.765721	11.9473	4.05572				NO	NO
SNU201_CENTRAL_NERVOUS_SYSTEM	ACH-000623	0.912384	11.493	3.77505				NO	NO
SW1710_URINARY_TRACT	ACH-000566	0.858423	11.356	3.79597				NO	NO
NCO2_HAEMATOPOIETIC_AND_LYMPHOID_TISSUE	ACH-000076	0.805659	10.8026	4.14568				NO	NO
GI1_CENTRAL_NERVOUS_SYSTEM	ACH-000756	0.718909	11.6652	3.67807				NO	NO
639V_URINARY_TRACT	ACH-000973	0.606406	11.7339	4.32841		p.H131R		NO	NO
NCIH2126_LUNG	ACH-000785	0.843644	11.1777	3.83289				NO	NO
SH4_SKIN	ACH-000441	0.9443	11.3337	3.81352				NO	NO
WERIRB1_AUTONOMIC_GANGLIA	ACH-001421	0.800011	11.8747	4.8885				NO	NO
SNU449_LIVER	ACH-000420	0.862281	11.6466	3.68257				NO	NO
OVCAR8_OVARY	ACH-000696	0.866341	11.5507	4.08831	p.P121H			NO	NO
UMUC13_URINARY_TRACT	ACH-001407	0.559507	12.3781	4.51602				NO	NO
WM793_SKIN	ACH-000827	0.812772	12.868	3.34625				NO	NO
HEPG2_LIVER	ACH-000739	0.614567	10.396	2.63691		p.Q61L		NO	NO
ICC12_BILIARY_TRACT	ACH-001838	0.918772	10.8692	3.43296				NO	NO
ONS76_CENTRAL_NERVOUS_SYSTEM	ACH-000776	0.440126	11.3176	2.91648		p.Q61R		NO	NO
COLO800_SKIN	ACH-000401	0.801973	12.4321	2.99277				NO	NO
NCIH522_LUNG	ACH-000343	0.784606	11.4943	3.75061				NO	NO
BV173_HAEMATOPOIETIC_AND_LYMPHOID_TISSUE	ACH-000432	0.514695	11.0875	3.76977				NO	NO
SISO_CERVIX	ACH-001650	0.541823	12.4951	3.94953	p.G12D			NO	NO
OCIAML3_HAEMATOPOIETIC_AND_LYMPHOID_TISSUE	ACH-000336	0.373126	11.2001	2.64847		p.Q61L		NO	NO
LN382_CENTRAL_NERVOUS_SYSTEM	ACH-000215	0.662509	12.4485	3.46467				NO	NO
RCHACV_HAEMATOPOIETIC_AND_LYMPHOID_TISSUE	ACH-000922	0.933226	11.7405	4.50016	p.V14I		p.A11T	NO	NO
NCIH2122_LUNG	ACH-000311	0.54461	11.358	3.41278	p.G12C			NO	NO
TE4_OESOPHAGUS	ACH-000917	0.763791	12.8355	3.54597				NO	NO
SNB75_CENTRAL_NERVOUS_SYSTEM	ACH-000504	0.742735	11.771	3.87676				NO	NO
OCIAML2_HAEMATOPOIETIC_AND_LYMPHOID_TISSUE	ACH-000113	0.648847	11.2109	3.32481				NO	NO
MDAMB231_BREAST	ACH-000768	0.689009	11.5554	3.23113	p.G13D			NO	NO
8MGBA_CENTRAL_NERVOUS_SYSTEM	ACH-000137	0.916845	11.7294	3.54844				NO	NO
MHHNB11_AUTONOMIC_GANGLIA	ACH-000078	0.625102	10.5193	4.25475				NO	NO
CASKI_CERVIX	ACH-001336	0.690786	10.6634	3.32337				NO	NO
LNZ308_CENTRAL_NERVOUS_SYSTEM	ACH-000760	0.695761	12.1004	3.99458				NO	NO
HKA1_SKIN	ACH-001521	0.850815	12.458	4.88801	p.G12S			NO	NO
SNU761_LIVER	ACH-000537	1	10.9586	2.96162				NO	NO
MELHO_SKIN	ACH-000450	0.994186	11.638	3.49953				NO	NO
A172_CENTRAL_NERVOUS_SYSTEM	ACH-000558	1	11.861	4.32625				NO	NO
HSC1_SKIN	ACH-001523	0.633245	12.2336	4.71864				NO	NO
NCIH1915_LUNG	ACH-000434	0.798643	11.5508	3.35191			p.Q61L	NO	NO
NUGC3_STOMACH	ACH-000911	0.437607	11.9825	3.0268				NO	NO
TGBC52TKB_BILIARY_TRACT	ACH-001862	0.547159	11.9618	4.64039	p.G12D			NO	NO
SNU1077_ENDOMETRIUM	ACH-000302	1	10.5184	3.03562				NO	NO
MDAMB468_BREAST	ACH-000849	0.776001	12.2866	3.8885				NO	NO
CHLA10_BONE	ACH-001029	0.989997	12.398	4.28244				NO	NO
RPMI7951_SKIN	ACH-000348	0.934029	11.891	3.15056				NO	NO
LPS141_SOFT_TISSUE	ACH-001799	1	11.2221	3.51096				NO	NO
SKMES1_LUNG	ACH-000665	0.740416	11.6937	3.17632				NO	NO
A498_KIDNEY	ACH-000555	0.683488	11.8852	2.73769				NO	NO
SAOS2_BONE	ACH-000410	1	11.3144	4.17313				NO	NO
KHM1B_HAEMATOPOIETIC_AND_LYMPHOID_TISSUE	ACH-000564	0.601629	11.2227	3.91552	p.G12C			NO	NO
MPP89_PLEURA	ACH-000319	0.967095	11.8059	3.66676				NO	NO
KE37_HAEMATOPOIETIC_AND_LYMPHOID_TISSUE	ACH-000101	0.663199	11.5873	4.56986		p.G12D		NO	NO
RERFLCAI_LUNG	ACH-000261	0.775621	12.216	3.7666				NO	NO
YD8_UPPER_AERODIGESTIVE_TRACT	ACH-000630	0.775015	11.6704	4.08236	p.G138V			NO	NO
CHLA57_BONE	ACH-001033	0.99	12.6697	3.97269				NO	NO
HCC4006_LUNG	ACH-000066	0.517575	12.4405	4.04264				NO	NO
CW9019_SOFT_TISSUE	ACH-001050	0.778952	12.536	3.52732				NO	NO
MONOMAC6_HAEMATOPOIETIC_AND_LYMPHOID_TISSUE	ACH-000006	0.701089	11.5003	3.94767				NO	NO
WM88_SKIN	ACH-000899	0.837094	11.6652	3.88362				NO	NO
RERFLCMS_LUNG	ACH-000062	0.975261	11.6281	3.43696				NO	NO
IPC298_SKIN	ACH-000915	0.478628	11.2384	3.41007		p.Q61L		NO	NO
AU565_BREAST	ACH-000248	0.905973	12.3704	3.75702				NO	NO
EM2_HAEMATOPOIETIC_AND_LYMPHOID_TISSUE	ACH-000295	0.556991	11.1951	3.17313				NO	NO
T3M10_LUNG	ACH-000813	0.848777	11.9901	2.33914	p.G12D			NO	NO
SNU489_CENTRAL_NERVOUS_SYSTEM	ACH-000543	0.962012	11.6758	3.34199				NO	NO
NCIH1568_LUNG	ACH-000869	0.805343	11.5351	4.13422				NO	NO
NCIH1341_LUNG	ACH-000129	0.699012	12.2055	4.40395				NO	NO
TF1_HAEMATOPOIETIC_AND_LYMPHOID_TISSUE	ACH-000387	0.396879	11.4835	4.04527		p.Q61P		NO	NO
HCC1143_BREAST	ACH-000374	0.679609	11.7925	3.84197				NO	NO
NCIH1563_LUNG	ACH-000892	0.748525	12.5683	3.45943				NO	NO
HUH28_BILIARY_TRACT	ACH-000808	0.95925	11.2113	2.95233				NO	NO
UW228_CENTRAL_NERVOUS_SYSTEM	ACH-001232	0.655194	12.3926	4.23036				NO	NO
MEG01_HAEMATOPOIETIC_AND_LYMPHOID_TISSUE	ACH-000072	0.467974	10.8297	2.93357				NO	NO
SW1783_CENTRAL_NERVOUS_SYSTEM	ACH-000883	0.808868	11.8878	3.41684				NO	NO
HS766T_PANCREAS	ACH-000178	0.400257	11.4598	3.66448	p.Q61H			NO	NO
COGE352_BONE	ACH-001038	0.834813	12.7392	3.76871				NO	NO
HEC6_ENDOMETRIUM	ACH-000984	0.923319	11.3202	4.24031				NO	NO
TYKNU_OVARY	ACH-000430	0.353117	12.2781	3.18587		p.Q61K, p.G12D		NO	NO
SNU1105_CENTRAL_NERVOUS_SYSTEM	ACH-000368	0.686375	12.3656	3.59574				NO	NO
HDMYZ_HAEMATOPOIETIC_AND_LYMPHOID_TISSUE	ACH-000190	0.730574	10.9669	3.16511		p.G13D		NO	NO
SF539_CENTRAL_NERVOUS_SYSTEM	ACH-000273	0.778569	12.2825	3.45418				NO	NO
HCA1_CERVIX	ACH-001513	0.649069	11.0192	3.42626				NO	NO
FTC238_THYROID	ACH-000897	1	11.5614	3.48671				NO	NO
NCIH1975_LUNG	ACH-000587	0.709937	12.0363	3.02503				NO	NO
LN464_CENTRAL_NERVOUS_SYSTEM	ACH-000676	0.891362	11.4875	3.55336				NO	NO
ECC10_STOMACH	ACH-000560	0.873012	11.5996	3.83895				NO	NO
NP2_CENTRAL_NERVOUS_SYSTEM	ACH-001608	1	12.7217	3.01078				NO	NO
FTC133_THYROID	ACH-000903	0.724201	11.9335	2.79701				NO	NO
KS1_CENTRAL_NERVOUS_SYSTEM	ACH-000631	0.70354	11.6557	3.07724				NO	NO
NCIH520_LUNG	ACH-000395	0.994019	11.6745	4.18982				NO	NO
MCF7_BREAST	ACH-000019	0.889115	10.8884	3.41549				NO	NO
KU812_HAEMATOPOIETIC_AND_LYMPHOID_TISSUE	ACH-000074	0.665882	11.0851	3.12598				NO	NO
LN18_CENTRAL_NERVOUS_SYSTEM	ACH-000819	0.755782	12.1182	3.51979				NO	NO
U937_HAEMATOPOIETIC_AND_LYMPHOID_TISSUE	ACH-000406	0.573427	11.2186	3.2555				NO	NO
TALL1_HAEMATOPOIETIC_AND_LYMPHOID_TISSUE	ACH-000197	0.423852	11.7269	3.92029		p.G12D		NO	NO
NCIH460_LUNG	ACH-000463	0.456497	11.5281	3.25399	p.Q61H			NO	NO
TE6_OESOPHAGUS	ACH-000605	0.559101	11.9561	4.69655				NO	NO
COV644_OVARY	ACH-000608	0.861779	11.8584	4.23879				NO	NO
OAW42_OVARY	ACH-000704	0.797804	11.4538	3.05311				NO	NO
M059K_CENTRAL_NERVOUS_SYSTEM	ACH-000152	0.842647	12.0682	3.74201				NO	NO
MDAMB435S_SKIN	ACH-000884	0.931768	11.8959	2.97269				NO	NO
OCUG1_BILIARY_TRACT	ACH-001619	0.521688	13.005	2.27501				NO	NO
ASPC1_PANCREAS	ACH-000222	0.463234	11.5304	4.29793	p.G12D			NO	NO
UMUC1_URINARY_TRACT	ACH-000834	0.568803	11.3286	2.774				NO	NO
SNU668_STOMACH	ACH-000344	0.434964	12.5745	3.32625	p.Q61K			NO	NO
NP5_CENTRAL_NERVOUS_SYSTEM	ACH-001610	1	11.8365	4.10852				NO	NO
NCIH1437_LUNG	ACH-000589	0.753894	11.8654	3.32769				NO	NO
CAL12T_LUNG	ACH-000826	0.736643	11.5631	3.53232				NO	NO
8305C_THYROID	ACH-001306	0.781814	10.7886	3.05137				NO	NO
MDST8_LARGE_INTESTINE	ACH-000935	1	12.124	2.59216				NO	NO
ICC10_BILIARY_TRACT	ACH-001834	0.47924	12.5542	3.72901				NO	NO
NCIH2087_LUNG	ACH-000841	0.622268	12.4329	3.53481		p.Q61K		NO	NO
DMS273_LUNG	ACH-000749	0.91978	11.9037	3.51349				NO	NO
HCC56_LARGE_INTESTINE	ACH-000467	0.253235	11.0058	3.5472	p.G12V			NO	NO
HCC38_BREAST	ACH-000276	0.623323	10.8051	4.11853				NO	NO
U343_CENTRAL_NERVOUS_SYSTEM	ACH-000036	0.776688	11.4369	3.03738				NO	NO
KMCH1_BILIARY_TRACT	ACH-001853	0.910482	11.7155	3.35614				NO	NO
SNU899_UPPER_AERODIGESTIVE_TRACT	ACH-000692	0.374446	11.2746	3.40327			p.G13R	NO	NO
JJN3_HAEMATOPOIETIC_AND_LYMPHOID_TISSUE	ACH-000653	0.501575	11.7416	4.31325		p.Q61K		NO	NO
NCIH1693_LUNG	ACH-000021	0.806492	11.5466	2.92979				NO	NO
SNU216_STOMACH	ACH-000466	0.756197	11.642	3.13093				NO	NO
UPCISCC072_UPPER_AERODIGESTIVE_TRACT	ACH-001693	0.890814	12.4579	3.43029				NO	NO
GSS_STOMACH	ACH-000746	0.704808	10.3024	3.88069				NO	NO
NCIH1581_LUNG	ACH-000015	0.850288	11.4003	2.70487				NO	NO
HCC1438_LUNG	ACH-000891	0.928283	11.9151	3.25701				NO	NO
EFO21_OVARY	ACH-000308	0.674617	11.0005	3.73444				NO	NO
A253_SALIVARY_GLAND	ACH-000740	0.44806	11.9132	3.23726				NO	NO
HS944T_SKIN	ACH-000632	0.494229	11.6601	3.41684		p.Q61K		NO	NO
MKN7_STOMACH	ACH-000678	0.678313	12.1157	3.6565				NO	NO
PEA1_OVARY	ACH-001628	0.91483	12.1897	3.87774				NO	NO
NCIH596_LUNG	ACH-000628	0.758225	12.5874	2.82579				NO	NO
SNU423_LIVER	ACH-000493	0.812877	11.7213	3.12598				NO	NO
U251MG_CENTRAL_NERVOUS_SYSTEM	ACH-000232	0.802718	11.156	3.25096				NO	NO
KON_UPPER_AERODIGESTIVE_TRACT	ACH-001542	0.487787	11.4044	2.97085				NO	NO
TE14_OESOPHAGUS	ACH-000726	0.603583	11.6416	3.83188				NO	NO
WM2664_SKIN	ACH-001239	1	12.1941	2.9279				NO	NO
PATU8988T_PANCREAS	ACH-000023	0.668389	11.5333	3.25248	p.G12V			NO	NO
NCIH2172_LUNG	ACH-000924	0.780271	11.4655	3.42626				NO	NO
NCIH1651_LUNG	ACH-000893	0.956676	11.9428	3.90111				NO	NO
MEL285_UVEA	ACH-002015	0.708973	12.3004	3.10936				NO	NO
SKM1_HAEMATOPOIETIC_AND_LYMPHOID_TISSUE	ACH-000373	0.268549	11.6791	3.12763	p.K117N			NO	NO
EFM192A_BREAST	ACH-000117	0.998547	11.8274	3.0072				NO	NO
PACADD119_PANCREAS	ACH-001375	0.623257	12.3894	3.9542	p.G12A			NO	NO
CAOV3_OVARY	ACH-000713	0.742921	11.7891	3.20163				NO	NO
PATU8988S_PANCREAS	ACH-000022	0.369586	11.8051	3.51979	p.G12V			NO	NO
SNU182_LIVER	ACH-000483	0.996187	11.4983	3.98094				NO	NO
DOTC24510_CERVIX	ACH-001341	0.594503	11.5698	3.0635				NO	NO
BICR31_UPPER_AERODIGESTIVE_TRACT	ACH-000228	0.695555	10.7249	2.72028				NO	NO
KMS28BM_HAEMATOPOIETIC_AND_LYMPHOID_TISSUE	ACH-000419	0.800641	11.554	3.81352	p.G12A			NO	NO
HH_HAEMATOPOIETIC_AND_LYMPHOID_TISSUE	ACH-000061	0.86416	11.8582	3.75489				NO	NO
CAMA1_BREAST	ACH-000783	1	11.5001	3.8339				NO	NO
COV318_OVARY	ACH-000256	0.902607	11.0347	2.90304				NO	NO
U266B1_HAEMATOPOIETIC_AND_LYMPHOID_TISSUE	ACH-000626	0.92074	12.4283	4.41684				NO	NO
C4I_CERVIX	ACH-001334	0.724145	11.1623	3.34767				NO	NO
MEWO_SKIN	ACH-000987	0.733417	11.3053	5.30415				NO	NO
P12ICHIKAWA_HAEMATOPOIETIC_AND_LYMPHOID_TISSUE	ACH-000372	0.202709	12.2403	3.48285		p.G12D		NO	NO
SUPT11_HAEMATOPOIETIC_AND_LYMPHOID_TISSUE	ACH-000122	1	12.0365	3.61941				NO	NO
SHMAC5_PROSTATE	ACH-001649	0.52382	10.5307	2.34199				NO	NO
KYO1_HAEMATOPOIETIC_AND_LYMPHOID_TISSUE	ACH-000604	0.519977	11.2448	1.95233				NO	NO
SCLC21H_LUNG	ACH-000659	0.865762	11.1557	3.48671				NO	NO
HCC1954_BREAST	ACH-000859	0.691074	11.8127	3.56803				NO	NO
CHAGOK1_LUNG	ACH-000867	0.564661	11.4689	2.22651				NO	NO
NCIH196_LUNG	ACH-000752	0.994414	12.1128	4.00988				NO	NO
LMSU_STOMACH	ACH-000255	0.811122	11.2503	2.76977				NO	NO
HT1376_URINARY_TRACT	ACH-000724	0.710369	12.4588	3.31615				NO	NO
HS294T_SKIN	ACH-000014	0.848133	11.5942	3.53854				NO	NO
