# Supplementary material for: Translational and Therapeutic Evaluation of RAS-GTP Inhibition by RMC-6236 in RAS-Driven Cancers
Source: Cancer Discov. 2024 Apr 9;14(6):994–1017. doi: 10.1158/2159-8290.CD-24-0027 (PMC11149917; doi:10.1158/2159-8290.CD-24-0027)
Supplement: Supplementary Table S2 — shows cell panel screening data with a panel of 78 cancer cell lines harboring mutant and wild-type RAS selected for screening at Crown Bioscience. [file cd-24-0027_supplementary_table_s2_suppst2.xlsx]

## Sheet: Sheet1
Mutation	Cell Line	Tissue Type	Proliferation Inhibition (EC50, nM)	Caspase-3/7 Activation (EC200, nM)
KRAS G12V	CAPAN1	Pancreas	4.55814	>100
	CAPAN2	Pancreas	5.80432	>100
	CFPAC1	Pancreas	15.1539	20.1752
	CORL23	Lung	8.5961	32.2302
	HUPT4	Pancreas	19.0302	>100
	LCLC97TM1	Lung	1.13204	36.8618
	NCIH441	Lung	2.64539	>100
	NCIH727	Lung	4.18772	11.8502
	NOZ	Liver/Bile duct	33.0636	23.6148
	OVCAR5	Ovary	1.98521	2.42891
	PANC0327	Pancreas	0.988017	>100
	RBE	Liver/Bile duct	5.82444	>100
	SHP77	Lung	>100	>100
	SKCO1	Intestine/Large/Colorectum	3.01289	9.02076
	SW403	Intestine/Large/Colorectum	3.53951	>100
	SW480	Intestine/Large/Colorectum	5.08125	>100
	SW620	Intestine/Large/Colorectum	2.71944	>100
	SW626	Ovary	3.83796	>100
	SW900	Lung	3.14553	3.15095
KRAS G12C	CALU1	Lung	2.11001	5.2323
	HCC44	Lung	3.25574	>100
	KYSE410	HN/Esophagus	63.1636	19.4971
	MIAPACA2	Pancreas	61.8309	>100
	NCIH1373	Lung	5.17994	79.5551
	NCIH1792	Lung	7.39723	6.56218
	NCIH2122	Lung	6.69917	57.5413
	NCIH23	Lung	7.11123	>100
	NCIH358	Lung	3.85932	29.7011
	SW1463	Intestine/Large/Colorectum	20.4264	28.4662
	SW1573	Lung	>100	>100
	SW756	Ovary	26.8582	>100
	SW837	Intestine/Large/Colorectum	18.8351	>100
	UMUC3	Bladder	2.6407	99.7983
KRAS G12D	A427	Lung	97.6002	>100
	AGS	Stomach	3.18934	>100
	ASPC1	Pancreas	6.90823	>100
	COC1	Ovary	57.0971	>100
	HEC1A	Uterus	44.8155	>100
	HM7	Intestine/Large/Colorectum	>100	>100
	HPAC	Pancreas	74.3356	>100
	HPAFII	Pancreas	6.2895	29.5798
	HUCCT1	Liver/Bile duct	25.6872	46.2126
	KP4	Pancreas	31.132	>100
	LS174T	Intestine/Large/Colorectum	>100	>100
	LS180	Intestine/Large/Colorectum	87.138	>100
	LS513	Intestine/Large/Colorectum	7.14686	11.019
	PANC0504	Pancreas	6.12963	4.80382
	PANC1	Pancreas	1.42125	>100
	PANC1005	Pancreas	27.1042	25.1742
	PL45	Pancreas	86.4977	83.1498
	SKLU1	Lung	6.01714	29.7449
	SNU1	Stomach	13.0358	>100
	SNU601	Stomach	26.1625	73.0651
	SNUC2A	Intestine/Large/Colorectum	>100	>100
	SU8686	Pancreas	20.2358	61.9267
	SW1990	Pancreas	6.68124	97.1051
KRAS G12A	NCIH2009	Lung	19.3107	90.2162
	SW1116	Intestine/Large/Colorectum	70.9426	>100
KRAS G12S	A549	Lung	54.6464	>100
	LS123	Intestine/Large/Colorectum	3.79152	>100
	YCC2	Stomach	22.9019	>100
KRAS G12R	CAL62	Head and Neck/Thyroid	19.0231	39.6509
NRAS Q61K	CHP212	Brain and Nerves	21.9086	>100
	HCC15	Lung	>100	>100
	HT1080	Soft tissue	7.49099	59.5502
	NCIH1299	Lung	26.298	>100
	NCIH2087	Lung	4.00993	5.11747
	SKNAS	Brain and Nerves	8.28588	>100
	SKNSH	Brain and Nerves	>100	>100
	SNU387	Liver	9.18069	>100
NRAS Q61L	HEPG2	Liver	22.7695	27.0694
	SNU719	Stomach	32.2109	57.6764
NRAS Q61R	ASH3	Head and Neck/Thyroid	91.4492	>100
	SKMEL2	Skin	38.8451	26.0198
	SW1271	Lung	4.55457	>100
BRAF V600E	A375	Skin	>100	>100
	COLO201	Intestine/Large/Colorectum	>100	>100
	RKO*	Intestine/Large/Colorectum	>100	>100
