# Supplementary material for: Translational and Therapeutic Evaluation of RAS-GTP Inhibition by RMC-6236 in RAS-Driven Cancers
Source: Cancer Discov. 2024 Apr 9;14(6):994–1017. doi: 10.1158/2159-8290.CD-24-0027 (PMC11149917; doi:10.1158/2159-8290.CD-24-0027)
Supplement: Supplementary Table S3 — shows PK and/or PD data of RMC-6236 in subcutaneous xenograft tumors, intracranially implanted xenograft tumors, normal brain from naüve mice, and ear skin and colon from xenograft tumor bearing mice. [file cd-24-0027_supplementary_table_s3_suppst3.xlsx]

## Sheet: Xenograft PK Parameters
Single Dose PK
Model (Dose)		Capan-2 (3 mg/kg)	Capan-2 (10 mg/kg)	Capan-2 (25 mg/kg)	HPAC (25 mg/kg)	NCI-H441 (3 mg/kg)	NCI-H441 (10 mg/kg)	NCI-H441 (25 mg/kg)	KP-4 (25 mg/kg)	NCI-H358 (25 mg/kg)	NCI-H2122 (25 mg/kg)
Blood	AUClast (h × ng/mL)	1558	5089	11558	11987	1180	3807	9058	12483	8715	7926
	Cmax (ng/mL)	252	950	2920	1310	219	520	1247	1463	1151	1107
	t1/2 (h)	ND	3.77	2.77	2.62	ND	2.93	3.11	2.61	2.78	4.5
Tumor	AUClast (h × ng/mL)	5138	23425	66696	79219	6321	17526	55019	79463	51307	50057
	Cmax (ng/mL)	218	906	3000	3007	253	821	2083	3582	3083	3350
	t1/2 (h)	16.6	15.7	14	14	17.1	ND	46.1	11.3	10.2	ND
	Tumor/Blood AUC Ratio	3.29782	4.60307	5.77055	6.60874	5.35678	4.60362	6.07408	6.3657	5.9	6.31554
Anti-Tumor Activity (% regression)			13	53	93		25	88	48.2%, d14. 89.2% TGI d28	92.9702	99.64 %TGI
Whole blood and tumor were collected from n=3 mice/timepoint at 0.5, 1 , 2, 4, 8, 24, 48, and/or 72 hr (or 0.5, 1, 3, 6, 24, and 48 hr) following a single dose of 3, 10, or 25 mg/kg RMC-6236.
Repeat Dose PK
Model (Dose)		NCI-H441 #1 (1 mg/kg)	NCI-H441 #1 (5 mg/kg)	NCI-H441 #1 (10 mg/kg)	NCI-H441 #1 (25 mg/kg)	NCI-H441 #2 (25 mg/kg)
Repeat Dose Regimen		QD x 28 days	QD x 28 days	QD x 28 days	QD x 28 days	QD x 10 days
Blood	AUClast (h × ng/mL)	384	1328	2775	6947	6659
	Cmax (ng/mL)	79.2	286	533	1253	1082
	t1/2 (h)	2.9	4.09	3.22	3.46	2.67
Tumor	AUClast (h × ng/mL)	-	-	-	-	32762
	Cmax (ng/mL)	-	-	-	-	1527
	t1/2 (h)	-	-	-	-	ND
	Tumor/Blood AUC Ratio	-	-	-	-	4.91996
#1 Whole blood was collected from n=3 mice/timepoint at 0.5, 1 , 2, 4, 8, and 24 hr following daily administration of 1, 5, 10, or 25 mg/kg RMC-6236 for 28 consecutive days. Tumor samples were not collected due to insufficient tumor volume remaining after 28 days of treatment. #2 Whole blood and tumor were collected from n=3 mice/timepoint at 0.5, 1, 2, 4, 8, 24, 48, 72, 120, and 168 hr following…
Intracranial PK
Model (Dose)		LU99-luc IC (25 mg/kg)	LU99-luc IC #2 (25 mg/kg)	LU99-luc SC (25 mg/kg)	Naïve Mice #1 (10 mg/kg)	Naïve Mice #1 (50 mg/kg)
Blood	AUClast (h × ng/mL)	16677	14039	18635	-	-
	Cmax (ng/mL)	2500	2023	1653	744	2957
	t1/2 (h)	3.81	ND	3.13	-	-
Tumor	AUClast (h × ng/mL)	2004	2537	75128 #2	-	-
	Cmax (ng/mL)	142	139	2367 #2	-	-
	t1/2 (h)	16.1	ND	25.3 #2	-	-
Brain	AUClast (h × ng/mL)	-	396	-	-	-
	Cmax (ng/mL)	-	63.2	-	25	161
	t1/2 (h)	-	ND	-	-	-
Abbreviations: AUClast = area under the concentration-time curve from time 0 to the last observed timepoint; Cmax = maximum observed concentration; IC = intracranial; ND = not determined; SC = subcutaneous; t1/2 = elimination half-life
#1 No AUClast or t1/2 determined due to limited sampling timepoints.
#2 Exposure from subcutaneous xenograft tumor.
Legend: Exposure of RMC-6236 in blood, tumor, and normal brain tissue.
Luciferase-expressing xenografts were implanted intracranially (IC) or subcutaneously (SC) in female Balb/c nude mice. Blood, tumor, and adjacent normal brain were collected from n=3 mice/timepoint at 1, 6, 24, and 48 hr (or 2, 4, 8, 24, and 48 hr for LU99-luc IC #2 and NCI-H441-luc IC) following a single dose of 25 or 100 mg/kg RMC-6236. For naïve, non-tumor-bearing mice administered a single do…

## Sheet: Tumor & Normal Tissue PD
Single or repeat Dose PD
Model (Dose)		Capan-2 Control	Capan-2 (3 mg/kg)	Capan-2 (10 mg/kg)	Capan-2 (25 mg/kg)	Capan-2 (25 mg/kg x 7d)	Ear Skin Control	Ear Skin (25 mg/kg)	Ear Skin (25 mg/kg x7d)	Colon Control	Colon (25 mg/kg )	Colon (25 mg/kg x 7d)	NCI-H441 Control	NCI-H441 (3 mg/kg)	NCI-H441 (10 mg/kg)	NCI-H441 (25 mg/kg)	NCI-H2122 (25 mg/kg)	NCI-H2122 (25 mg/kg x 7d)	KP-4 (25 mg/kg)	KP-4 (25 mg/kg x 31d)
DUSP6 mRNA(% normalized to control)	1h																20.6	0.793333
	2h		40.4267	14.4433	6.79	1.05667													115.65
	4h		23.7133	3.13667	2.21	0.986667													18.9
	8h		9.50667	1.81333	1.03667	1.43667											0.186667	0.336667	10.7333	3.56667
	12h																		4.33333
	24h		41.7667	6.04333	1.22333	7.23667											3.39667	0.79	37.0667	36.2
	48h		67.6433	41.7767	7.18333	10.1567											10.6267	6.33	48.3
pERK (% positive area)	8h	32.3333	7.58	2.84667	3.06	4.39333	1.08	1.13667	0.67				33.1233	6.78853	0.948764	0.230362
	24h		14.03	3.69	6.30333	9.185		1.76	0.923333					7.73281	3.55772	1.09081
	48hr		17.59	14.3467	14.8433	18.91		3.28	2.62					8.62785	3.56338	3.41572
CC3 (% positive cells)	8h	2.97833			4.18667	6.96667	2.20667	2.38667	1.98333	0.318333	0.0833333	0.176667
	24h				5.73	4.98		1.53333	1.53		0.236667	0.276667
	48hr				6.73667	3.74		1.26667	1.53		0.393333	0.143333
Ki67 (% positive cells)	8h	49.7267			44.86	9.56	5.38333	5.19667	5.25
	24h				47.3767	12.97		3.05333	3.25667
	48hr				26.2967	19.2333		5.90667	6.36
Tumor and Tissue were collected from n=3 mice/timepoint at indicated time points following a single dose of 3, 10, or 25 mg/kg RMC-6236; or 7-day repeat dose of 25 mg/kg RMC-6236; or 31-day repeat dose of 25 mg/kg RMC-6236.
