# Supplementary material for: Translational and Therapeutic Evaluation of RAS-GTP Inhibition by RMC-6236 in RAS-Driven Cancers
Source: Cancer Discov. 2024 Apr 9;14(6):994–1017. doi: 10.1158/2159-8290.CD-24-0027 (PMC11149917; doi:10.1158/2159-8290.CD-24-0027)
Supplement: Supplementary Table S4 — shows % mean tumor volume change, % mean body weight change of RMC-6236 treatment group on mRECIST response calling date; and PPIA mRNA expression levels of each xenograft model in RMC-6236 mouse clinical trial. [file cd-24-0027_supplementary_table_s4_suppst4.xlsx]

## Sheet: MCT Models with %TV change
Model Name	Indication	Genotype	Model Type	PPIA Expression (logCPM)	# of Mice in RMC-6236 Treatment Group	mRECIST Response Calling Date	RMC-6236 % Mean Tumor Volume change	RMC-6236 % Mean Body Weight Change
CRC043	CRC	KRAS G12D	PDX	9.8514	9	27	238.801	-2.90151
CRC007	CRC	KRAS G12D	PDX	11.3346	3	28	217.98	-5.77863
CTG-0796	CRC	KRAS G12A	PDX	10.938	3	28	113.182	7.31903
CRC022	CRC	KRAS G12C	PDX	11.2155	10	28	106.223	-8.40125
CRC078	CRC	KRAS G12D	PDX	9.68431	3	27	99.1714	-13.2553
CRC060	CRC	KRAS G12V	PDX	10.4905	3	28	87.7502	-10.342
CRC1018	CRC	KRAS G12D	PDX	10.3367	3	28	63.3525	-7.4957
CTG-0387	CRC	KRAS G12C	PDX	10.6723	3	30	58.3301	-3.83189
CTG-1489	CRC	KRAS G12C	PDX	10.023	3	27	57.3684	-0.706426
GP2d	CRC	KRAS G12D	CDX	10.0625	6	28	51.0382	0.931105
CRC054	CRC	KRAS G12D	PDX	10.4451	3	40	46.3172	-2.96122
CRC044	CRC	KRAS G12D	PDX	10.2035	3	38	25.7514	-5.82405
CRC039	CRC	KRAS G12V	PDX	11.0373	3	38	15.8695	-2.87029
CRC024	CRC	KRAS G12C	PDX	9.00878	3	27	2.40022	-7.65064
CRC012	CRC	KRAS G12D	PDX	11.6652	3	42	-9.54664	-3.27219
CRC058	CRC	KRAS G12V	PDX	9.63063	2	34	-21.0975	5.49436
CRC047	CRC	KRAS G12D	PDX	9.6821	3	30	-25.9158	-6.71263
SW620	CRC	KRAS G12V	CDX	10.6907	7	28	-54.0296	-6.00597
CRC1009	CRC	KRAS G12V	PDX	11.5175	3	62	-68.1695	-14.627
CRC051	CRC	KRAS G12V	PDX	9.56797	3	45	-68.7023	-1.91532
SW403	CRC	KRAS G12V	CDX	10.7046	8	28	-72.6344	-3.40657
CRC050	CRC	KRAS G12V	PDX	9.63571	3	35	-90.6212	-3.16319
CRC1005	CRC	KRAS G12D	PDX	7.5624	3	27	-92.1875	-4.87702
STO447	Gastric Cancer	KRAS G12D	PDX	10.7372	3	28	-37.1405	-7.14869
STO247	Gastric Cancer	KRAS G12D	PDX	7.56529	3	34	-45.3217	-9.55605
AGS	Gastric Cancer	KRAS G12D	CDX	10.1607	6	27	-75.5254	-3.93154
STO597	Gastric Cancer	KRAS G12D	PDX	6.67764	3	37	-76.2611	-10.1864
NCI-H460	NSCLC	KRAS Q61H	CDX	11.0008	9	28	719.179	2.55756
NCI-H1944	NSCLC	KRAS G13D	CDX	10.5771	10	28	473.839	-4.17422
CTG-2026	NSCLC	KRAS G12C	PDX	9.54582	6	27	372.073	9.89101
ST1885	NSCLC	KRAS G12A	PDX	11.214	3	27	309.711	7.05383
CTG-0860	NSCLC	KRAS Q61H	PDX	N/A	3	27	176.003	5.23554
ST2822B	NSCLC	KRAS G13C	PDX	10.499	3	28	113.983	-2.34371
CTG-1932	NSCLC	KRAS G12D	PDX	10.4041	3	27	83.7379	5.64734
CTG-2536	NSCLC	KRAS G12C	PDX	11.8131	6	27	51.5115	4.84158
LUN037	NSCLC	KRAS K117N	PDX	10.0717	3	28	49.1362	-12.4259
CTG-1194	NSCLC	KRAS G12A	PDX	10.4971	3	26	36.0989	4.61399
NCI-H2122	NSCLC	KRAS G12C	CDX	10.8331	8	27	15.1533	-2.42833
NCI-H1734	NSCLC	KRAS G13C	CDX	10.7622	5	27	12.9006	-12.9452
CTG-1903	NSCLC	KRAS G12V	PDX	9.70148	3	44	1.50197	-4.09134
LXFA-1335	NSCLC	KRAS G12C	PDX	10.2857	5	28	-0.8647	-5.64555
LUN352	NSCLC	KRAS G12V	PDX	11.7132	8	28	-2.70473	-5.15231
LUN232	NSCLC	KRAS G12D	PDX	10.9549	3	28	-4.47032	-10.5
CTG-0743	NSCLC	KRAS G12S	PDX	10.5945	3	43	-20.2969	2.80666
CTG-1955	NSCLC	KRAS G12V	PDX	10.1416	3	27	-21.6052	4.18904
CTG-2393	NSCLC	KRAS G12D	PDX	9.94403	3	67	-26.379	-1.43325
CTG-2579	NSCLC	KRAS G12C	PDX	9.08202	6	27	-27.1489	4.07474
CTG-1612	NSCLC	KRAS G12D	PDX	8.22256	3	64	-38.8316	1.62355
NCI-H2030	NSCLC	KRAS G12C	CDX	10.2538	8	28	-41.067	-2.71232
LUN055	NSCLC	KRAS G12C	PDX	10.1566	3	28	-52.508	-6.35562
LXFA2889	NSCLC	KRAS G12D	PDX	N/A	3	28	-56.7762	-6.08386
NCI-H2009	NSCLC	KRAS G12A	CDX	10.364	10	28	-64.3678	-3.91433
LXFL625	NSCLC	KRAS G12D	PDX	11.0983	3	27	-72.2072	-8.39808
CTG-2803	NSCLC	KRAS G12D	PDX	10.65	3	27	-82.9625	0.555291
NCI-H441	NSCLC	KRAS G12V	CDX	9.81719	10	28	-87.0838	-1.66297
CTG-1358	NSCLC	KRAS G12V	PDX	10.8352	3	27	-92.257	-3.09343
NCI-H358	NSCLC	KRAS G12C	CDX	10.049	10	28	-92.6405	2.24972
LUN020	NSCLC	KRAS G12D	PDX	10.1558	1	45	-93.9394	-8.51996
LU99-Luc	NSCLC	KRAS G12C	CDX	11.0416	8	28	-95.5183	-1.67197
LXFA2250	NSCLC	KRAS G12D	PDX	10.7563	3	35	-96.48	-2.6472
LXFA2204	NSCLC	KRAS G12D	PDX	11.1515	1	29	-96.639	-7.90378
LUN137	NSCLC	KRAS G12D	PDX	11.3738	3	28	-100	-11.5108
CTG-0868	Ovarian cancer	KRAS G12D	PDX	9.95217	3	34	7.97473	1.31062
OVCAR-5	Ovarian cancer	KRAS G12V	CDX	N/A	9	28	-19.8336	-6.11795
ST4661	Ovarian Cancer	KRAS G12V	PDX	10.422	3	28	-47.2577	3.30065
CTG-1180	Ovarian cancer	KRAS G12D	PDX	9.20729	3	71	-49.569	-1.47283
KP-4	Pancreatic Cancer	KRAS G12D	CDX	10.8617	6	28	163.402	-4.83745
PAN026	Pancreatic Cancer	KRAS G12D	PDX	9.82038	3	27	45.3613	-5.5224
PAN035	Pancreatic Cancer	KRAS G12R	PDX	9.66124	3	28	29.8272	-1.46412
PAN1001	Pancreatic Cancer	KRAS G12R	PDX	7.57186	3	28	17.3201	-7.32119
PAN038	Pancreatic Cancer	KRAS G12D	PDX	9.79879	2	29	9.12691	-9.53205
AsPC-1	Pancreatic Cancer	KRAS G12D	CDX	10.5486	8	28	-3.995	-1.14572
PAN020	Pancreatic Cancer	KRAS G12R	PDX	10.261	3	36	-13.1362	-6.19977
PAN003	Pancreatic Cancer	KRAS G12R	PDX	9.11788	3	30	-26.5646	-3.18813
PAN010	Pancreatic Cancer	KRAS G12D	PDX	11.4753	3	30	-39.5357	-9.25234
PAN014	Pancreatic Cancer	KRAS G12V	PDX	10.4025	2	31	-43.5594	-5.29958
PAN039	Pancreatic Cancer	KRAS G12V	PDX	10.4442	3	27	-51.8281	-9.32704
Capan-2	Pancreatic Cancer	KRAS G12V	CDX	10.3128	8	27	-52.1861	-3.00298
PAN001	Pancreatic Cancer	KRAS G12D	PDX	10.0561	2	34	-54.1465	-11.9875
Capan-1	Pancreatic Cancer	KRAS G12V	CDX	10.4936	10	28	-56.2844	-7.11344
PAN045	Pancreatic Cancer	KRAS G12V	PDX	9.81467	1	53	-59.1089	-5.75472
PAN022	Pancreatic Cancer	KRAS G12V	PDX	10.2149	3	30	-61.354	-7.91251
PAN031	Pancreatic Cancer	KRAS G12D	PDX	9.97132	2	29	-68.744	-15.5681
PAN028	Pancreatic Cancer	KRAS G12V	PDX	9.68093	2	47	-81.2088	-8.07354
PAN043	Pancreatic Cancer	KRAS G12V	PDX	9.93687	2	37	-81.7202	-16.6469
HPAC	Pancreatic Cancer	KRAS G12D	CDX	9.70959	10	28	-85.727	-2.51768
PAN047	Pancreatic Cancer	KRAS G12C	PDX	10.3519	3	28	-90.4248	-5.64706
PAN009	Pancreatic Cancer	KRAS G12D	PDX	10.6118	2	28	-100	-8.08371
