# Supplementary material for: Translational and Therapeutic Evaluation of RAS-GTP Inhibition by RMC-6236 in RAS-Driven Cancers
Source: Cancer Discov. 2024 Apr 9;14(6):994–1017. doi: 10.1158/2159-8290.CD-24-0027 (PMC11149917; doi:10.1158/2159-8290.CD-24-0027)
Supplement: Supplementary Table S5 — shows time to tumor doubling of individual animals in RMC-6236 mouse clinical trial. [file cd-24-0027_supplementary_table_s5_suppst5.xlsx]

## Sheet: Supplement table km
	Model Name	Indication	Genotype	Model Type	# of Mice		Duration of Treatment		Event calling date of each animal (Event, EOS without event, Censored due to BWL or FD)
					Vehicle Control	RMC-6236 Treatment	Vehicle Control	RMC-6236 Treatment	Vehicle Control										RMC-6236 Treatment
AGS	AGS	Gastric Cancer	KRAS G12D	CDX	6	6	27	90	13	10	7	10	7	10					65	90	62	72	90	90
AsPC-1	AsPC-1	Pancreatic Cancer	KRAS G12D	CDX	8	8	28	90	7	7	7	10	7	7	7	7			90	90	90	90	90	90	90	90
Capan-1	Capan-1	Pancreatic Cancer	KRAS G12V	CDX	10	10	28	91	17	3	10	7	3	7	3	3	3	3	91	91	91	91	91	91	91	91	91	91
Capan-2	Capan-2	Pancreatic Cancer	KRAS G12V	CDX	8	8	27	27	13	16	9	13	16	9	9	13			27	27	27	27	27	27	27	27
CRC#007	CRC007	CRC	KRAS G12D	PDX	3	3	35	35	21	4	7								14	11	4
CRC#012 (sow38)	CRC012	CRC	KRAS G12D	PDX	3	3	31	90	13	16	9								90	53	90
CRC#022 (sow51)	CRC022	CRC	KRAS G12C	PDX	10	10	54	28	5	5	19	19	15	8	15	15	15	15	28	23	23	12	28	28	28	19	15	28
CRC#024 (sow43)	CRC024	CRC	KRAS G12C	PDX	3	3	69	90	13	9	9								80	90	90
CRC#039 (sow39)	CRC039	CRC	KRAS G12V	PDX	3	3	46	90	18	21	14								46	81	90
CRC#043 (sow56)	CRC043	CRC	KRAS G12D	PDX	9	9	52	90	6	6	6	13	6	6	10	6	10		10	38	10	10	17	20	90	17	20
CRC#044 (sow38)	CRC044	CRC	KRAS G12D	PDX	3	3	45	91	17	17	17								91	91	38
CRC#047 (sow38)	CRC047	CRC	KRAS G12D	PDX	3	3	47	82	19	19	16								51	44	82
CRC#050 (sow39)	CRC050	CRC	KRAS G12V	PDX	3	3	56	90	11	11	21								90	90	90
CRC#051 (sow39)	CRC051	CRC	KRAS G12V	PDX	3	3	69	69	27	17	20								69	66	69
CRC#054	CRC054	CRC	KRAS G12D	PDX	3	3	61	90	22	22	22								90	71	90
CRC#058	CRC058	CRC	KRAS G12V	PDX	3	2	97	97	10	20	17								90	90
CRC#060 (sow39)	CRC060	CRC	KRAS G12V	PDX	3	3	63	63	7	18	7								18	49	63
CRC#078	CRC078	CRC	KRAS G12D	PDX	3	3	37	37	9	4	9								23	34	9
CRC#1005	CRC1005	CRC	KRAS G12D	PDX	3	3	34	34	7	7	14								34	34	34
CRC#1009	CRC1009	CRC	KRAS G12V	PDX	3	3	90	90	16	27	20								48	90	79
CRC#1018	CRC1018	CRC	KRAS G12D	PDX	3	3	25	35	8	4	4								35	35	35
CTG-0387	CTG-0387	CRC	KRAS G12C	PDX	3	3	58	76	16	21	21								41	44	34
CTG-0743	CTG-0743	NSCLC	KRAS G12S	PDX	3	3	61	89	29	20	34								89	89	89
CTG-0796	CTG-0796	CRC	KRAS G12A	PDX	3	3	28	28	19	7	22								22	22	22
CTG-0860	CTG-0860	NSCLC	KRAS Q61H	PDX	3	3	27	27	3	3	3								3	10	17
CTG-0868	CTG-0868	Ovarian cancer	KRAS G12D	PDX	3	3	55	90	24	18	13								90	90	90
CTG-1180	CTG-1180	Ovarian cancer	KRAS G12D	PDX	2	3	75	89	29	33									89	89	89
CTG-1194	CTG-1194	NSCLC	KRAS G12A	PDX	3	3	26	26	5	5	5								26	26	26
CTG-1358	CTG-1358	NSCLC	KRAS G12V	PDX	3	3	27	27	6	6	11								27	27	27
CTG-1489	CTG-1489	CRC	KRAS G12C	PDX	3	3	37	69	13	20	20								27	44	34
CTG-1612	CTG-1612	NSCLC	KRAS G12D	PDX	3	3	89	89	22	22	29								89	89	89
CTG-1903	CTG-1903	NSCLC	KRAS G12V	PDX	3	3	55	55	20	41	16								55	55	55
CTG-1932	CTG-1932	NSCLC	KRAS G12D	PDX	3	3	16	89	9	6	6								20	42	90
CTG-1955	CTG-1955	NSCLC	KRAS G12V	PDX	3	3	20	31	6	6	10								31	31	31
CTG-2026	CTG-2026	NSCLC	KRAS G12C	PDX	6	6	18	27	4	7	11	4	4	11					11	4	14	7	7	7
CTG-2393	CTG-2393	NSCLC	KRAS G12D	PDX	3	3	90	90	41	46	34								90	90	90
CTG-2536	CTG-2536	NSCLC	KRAS G12C	PDX	4	6	41	58	13	6	9	13							58	58	20	41	58	55
CTG-2579	CTG-2579	NSCLC	KRAS G12C	PDX	6	6	17	90	3	10	10	10	6	3					66	90	90	45	76	90
CTG-2803	CTG-2803	NSCLC	KRAS G12D	PDX	3	3	27	35	6	9	6								35	35	35
GP2d (#5)	GP2d	CRC	KRAS G12D	CDX	6	6	25	77	7	4	7	4	4	7					35	53	39	32	28	60
HPAC #4	HPAC	Pancreatic Cancer	KRAS G12D	CDX	10	10	28	69	4	4	4	4	4	7	7	4	4	4	69	69	69	69	69	49	69	69	69	69
KP-4	KP-4	Pancreatic Cancer	KRAS G12D	CDX	8	6	14	45	7	7	7	3	7	7	7	7			24	28	24	45	31	35
	LU99-Luc	NSCLC	KRAS G12C	CDX	8	8	28	28	7	7	3	7	7	7	7	10			28	28	28	28	28	28	28	28
LUN#020	LUN020	NSCLC	KRAS G12D	PDX	3	1	52	83	27	13	17								83
LUN#037	LUN037	NSCLC	KRAS K117N	PDX	3	3	28	28	13	4	10								28	28	28
	LUN055	NSCLC	KRAS G12C	PDX	3	3	28	28	10	10	7								28	28	28
LUN#137	LUN137	NSCLC	KRAS G12D	PDX	3	3	35	35	11	11	4								35	35	28
LUN#232	LUN232	NSCLC	KRAS G12D	PDX	3	3	35	35	11	7	14								35	35	35
LUN#352 (sow57)	LUN352	NSCLC	KRAS G12V	PDX	8	8	31	91	10	10	7	10	10	10	7	10			91	91	91	91	91	91	91	91
LXFA-1335	LXFA-1335	NSCLC	KRAS G12C	PDX	5	5	31	91	7	10	10	3	14						91	91	91	91	91
LXFA2204	LXFA2204	NSCLC	KRAS G12D	PDX	3	1	29	89	12	15	15								89
LXFA2250	LXFA2250	NSCLC	KRAS G12D	PDX	3	3	28	91	14	14	14								91	91	91
LXFA2889	LXFA2889	NSCLC	KRAS G12D	PDX	3	3	28	90	7	7	4								90	90	57
LXFL625	LXFL625	NSCLC	KRAS G12D	PDX	3	3	27	90	6	6	6								90	90	27
NCI-H1734	NCI-H1734	NSCLC	KRAS G13C	CDX	5	5	28	28	7	7	7	7	4						28	28	28	28	28
NCI-H1944	NCI-H1944	NSCLC	KRAS G13D	CDX	10	10	28	28	10	3	7	3	7	3	7	3	3	3	17	17	17	21	24	14	17	21	17	28
NCI-H2009	NCI-H2009	NSCLC	KRAS G12A	CDX	10	10	28	83	7	7	10	10	7	7	10	10	7	10	56	65	65	65	56	83	79	72	65	76
NCI-H2030	NCI-H2030	NSCLC	KRAS G12C	CDX	8	8	25	84	7	7	7	7	7	7	7	7			84	60	84	74	74	74	84	84
NCI-H2122	NCI-H2122	NSCLC	KRAS G12C	CDX	8	8	17	69	3	3	6	3	3	3	3	6			69	69	48	34	52	20	41	48
NCI-H358	NCI-H358	NSCLC	KRAS G12C	CDX	8	10	28	28	3	3	7	10	7	7	7	3			28	28	28	28	28	28	28	28	28	28
NCI-H441	NCI-H441	NSCLC	KRAS G12V	CDX	10	10	24	31	7	7	7	7	7	7	7	7	7	7	31	31	31	31	31	31	31	31	31	31
NCI-H460	NCI-H460	NSCLC	KRAS Q61H	CDX	10	10	21	31	3	7	3	3	3	7	7	3	7	3	10	7	7	7	14	14	7	14	14	10
OVCAR-5	OVCAR-5	Ovarian cancer	KRAS G12V	CDX	9	9	21	28	7	7	4	14	4	4	7	4	4		28	28	28	28	28	28	28	28	28
PAN#001	PAN001	Pancreatic Cancer	KRAS G12D	PDX	3	2	90	90	7	20	13								90	44
PAN#003	PAN003	Pancreatic Cancer	KRAS G12R	PDX	3	3	35	35	12	8	8								35	35	35
PAN#009	PAN009	Pancreatic Cancer	KRAS G12D	PDX	3	2	28	28	12	8	8								28	28
PAN#010	PAN010	Pancreatic Cancer	KRAS G12D	PDX	3	3	33	92	6	9	9								50	60	92
PAN#014	PAN014	Pancreatic Cancer	KRAS G12V	PDX	3	2	59	90	17	13	10								90	90
PAN#020	PAN020	Pancreatic Cancer	KRAS G12R	PDX	3	2	39	39	22	22	22								39	39
PAN#022	PAN022	Pancreatic Cancer	KRAS G12V	PDX	3	3	44	90	13	13	13								72	90	90
PAN#026 (sow59)	PAN026	Pancreatic Cancer	KRAS G12D	PDX	3	3	45	90	10	10	13								48	45	45
PAN#028	PAN028	Pancreatic Cancer	KRAS G12V	PDX	3	2	57	57	19	19	29								54	57
PAN#031	PAN031	Pancreatic Cancer	KRAS G12D	PDX	3	2	39	88	8	8	11								36	88
PAN#035	PAN035	Pancreatic Cancer	KRAS G12R	PDX	3	3	28	28	11	14	14								28	28	28
PAN#038	PAN038	Pancreatic Cancer	KRAS G12D	PDX	3	2	35	35	13	9	13								35		35
PAN#039	PAN039	Pancreatic Cancer	KRAS G12V	PDX	3	3	41	41	9	24	17								41	41	41
PAN#043	PAN043	Pancreatic Cancer	KRAS G12V	PDX	3	2	90	90	16	20	13								37	41
PAN#045	PAN045	Pancreatic Cancer	KRAS G12V	PDX	3	1	91	91	32	25	11								91
PAN#047	PAN047	Pancreatic Cancer	KRAS G12C	PDX	3	3	28	28	5	8	8								28	28	28
PAN#1001	PAN1001	Pancreatic Cancer	KRAS G12R	PDX	3	3	35	35	14	7	11								35	35	35
ST1885	ST1885	NSCLC	KRAS G12A	PDX	3	3	27	27	6	2	6								2	27	13
ST2822B	ST2822B	NSCLC	KRAS G13C	PDX	3	3	28	28	7	7	7								28	24	21
ST4661	ST4661	Ovarian Cancer	KRAS G12V	PDX	3	3	14	43	4	6	11								43	43	43
STO#247	STO247	Gastric Cancer	KRAS G12D	PDX	3	3	65	90	13	13	13								69	90	65
STO#447	STO447	Gastric Cancer	KRAS G12D	PDX	3	3	28	90	7	4	4								91	91	63
STO#597	STO597	Gastric Cancer	KRAS G12D	PDX	3	3	72	93	12	30	12								93	93	54
SW403	SW403	CRC	KRAS G12V	CDX	8	8	28	28	7	10	7	7	10	7	7	10			28	28	28	28	28	28	28	28
SW620	SW620	CRC	KRAS G12V	CDX	8	7	28	28	7	10	10	7	7	10	10	10			28	28	28	28	28	28	28
