# Supplementary material for: Translational and Therapeutic Evaluation of RAS-GTP Inhibition by RMC-6236 in RAS-Driven Cancers
Source: Cancer Discov. 2024 Apr 9;14(6):994–1017. doi: 10.1158/2159-8290.CD-24-0027 (PMC11149917; doi:10.1158/2159-8290.CD-24-0027)
Supplement: Supplementary Table S6 — shows PK/PD data used to derive PK/PD relationship curves in Fig. 5 and Fig. S5. [file cd-24-0027_supplementary_table_s6_suppst6.xlsx]

## Sheet: Capan-2
Model	Study	Dose mg/kg	time point	Dose mg/kg, time point	RMC-6236 (nM) Tumor	% inhibition of DUSP6 vs control
Capan-2	Capan-2 #3_PHA 2020	0.3	24h	0.3, 24h	5.5	0
Capan-2	Capan-2 #3_PHA 2020	0.3	24h	0.3, 24h	7.5	0
Capan-2	Capan-2 #3_PHA 2020	0.3	24h	0.3, 24h	9	0
Capan-2	Capan-2 #3_PHA 2020	3	24h	3, 24h	67	44.6841
Capan-2	Capan-2 #3_PHA 2020	3	24h	3, 24h	93	9.75817
Capan-2	Capan-2 #3_PHA 2020	3	24h	3, 24h	106	41.5099
Capan-2	Capan-2 #3_PHA 2020	10	24h	10, 24h	425	92.6008
Capan-2	Capan-2 #3_PHA 2020	10	24h	10, 24h	406	85.2604
Capan-2	Capan-2 #3_PHA 2020	10	24h	10, 24h	388	80.189
Capan-2	Capan-2 #3_PHA 2020	25	24h	25, 24h	1248	94.3338
Capan-2	Capan-2 #3_PHA 2020	25	24h	25, 24h	1455	93.4226
Capan-2	Capan-2 #3_PHA 2020	25	24h	25, 24h	1672	96.822
Capan-2	Capan-2 #3_PHA 2020	40	24h	40, 24h	1736	88.5756
Capan-2	Capan-2 #3_PHA 2020	40	24h	40, 24h	2254	96.7642
Capan-2	Capan-2 #3_PHA 2020	40	24h	40, 24h	1736	95.9718
Capan-2	Capan-2 #3_PHA 2020	0.3	2h	0.3, 2h	15.2	4.20488
Capan-2	Capan-2 #3_PHA 2020	0.3	2h	0.3, 2h	21.6	22.137
Capan-2	Capan-2 #3_PHA 2020	0.3	2h	0.3, 2h	12.8	5.11076
Capan-2	Capan-2 #3_PHA 2020	3	2h	3, 2h	314	83.465
Capan-2	Capan-2 #3_PHA 2020	3	2h	3, 2h	206	75.2391
Capan-2	Capan-2 #3_PHA 2020	3	2h	3, 2h	213	67.5027
Capan-2	Capan-2 #3_PHA 2020	10	2h	10, 2h	671	80.0132
Capan-2	Capan-2 #3_PHA 2020	10	2h	10, 2h	735	82.1498
Capan-2	Capan-2 #3_PHA 2020	10	2h	10, 2h	868	86.8128
Capan-2	Capan-2 #3_PHA 2020	25	2h	25, 2h	2195	93.4884
Capan-2	Capan-2 #3_PHA 2020	25	2h	25, 2h	1563	76.7064
Capan-2	Capan-2 #3_PHA 2020	25	2h	25, 2h	2949	82.3519
Capan-2	Capan-2 #3_PHA 2020	40	2h	40, 2h	3659	84.6838
Capan-2	Capan-2 #3_PHA 2020	40	2h	40, 2h	6510	93.4459
Capan-2	Capan-2 #3_PHA 2020	40	2h	40, 2h	4764	92.0493
Capan-2	Capan-2 #3_PHA 2020	0.3	48h	0.3, 48h	BQL	0
Capan-2	Capan-2 #3_PHA 2020	0.3	48h	0.3, 48h	BQL	0
Capan-2	Capan-2 #3_PHA 2020	0.3	48h	0.3, 48h	BQL	0
Capan-2	Capan-2 #3_PHA 2020	3	48h	3, 48h	22	0
Capan-2	Capan-2 #3_PHA 2020	3	48h	3, 48h	29	0
Capan-2	Capan-2 #3_PHA 2020	3	48h	3, 48h	32	0
Capan-2	Capan-2 #3_PHA 2020	10	48h	10, 48h	101	42.7723
Capan-2	Capan-2 #3_PHA 2020	10	48h	10, 48h	127	50.7694
Capan-2	Capan-2 #3_PHA 2020	10	48h	10, 48h	106	40.0539
Capan-2	Capan-2 #3_PHA 2020	0.3	8h	0.3, 8h	14.8	36.1487
Capan-2	Capan-2 #3_PHA 2020	0.3	8h	0.3, 8h	15.8	25.2675
Capan-2	Capan-2 #3_PHA 2020	0.3	8h	0.3, 8h	20.9	7.97384
Capan-2	Capan-2 #3_PHA 2020	3	8h	3, 8h	136	83.1356
Capan-2	Capan-2 #3_PHA 2020	3	8h	3, 8h	232	88.9861
Capan-2	Capan-2 #3_PHA 2020	3	8h	3, 8h	155	75.1291
Capan-2	Capan-2 #3_PHA 2020	10	8h	10, 8h	829	96.7554
Capan-2	Capan-2 #3_PHA 2020	10	8h	10, 8h	784	96.9642
Capan-2	Capan-2 #3_PHA 2020	10	8h	10, 8h	1189	98.0858
Capan-2	Capan-2 #3_PHA 2020	25	8h	25, 8h	2397	96.9514
Capan-2	Capan-2 #3_PHA 2020	25	8h	25, 8h	2249	98.9562
Capan-2	Capan-2 #3_PHA 2020	25	8h	25, 8h	3216	97.6035
Capan-2	Capan-2 #3_PHA 2020	40	8h	40, 8h	3363	96.9071
Capan-2	Capan-2 #3_PHA 2020	40	8h	40, 8h	4542	96.0824
Capan-2	Capan-2 #3_PHA 2020	40	8h	40, 8h	4547	97.6219
Capan-2	Capan-2 #3_PHA 2023	3	2h	3, 2h	147.955	69.1263
Capan-2	Capan-2 #3_PHA 2023	3	2h	3, 2h	210.835	48.2565
Capan-2	Capan-2 #3_PHA 2023	3	2h	3, 2h	145.489	61.3257
Capan-2	Capan-2 #3_PHA 2023	10	2h	10, 2h	630.04	84.2388
Capan-2	Capan-2 #3_PHA 2023	10	2h	10, 2h	596.75	88.3011
Capan-2	Capan-2 #3_PHA 2023	10	2h	10, 2h	1028.28	84.1292
Capan-2	Capan-2 #3_PHA 2023	25	2h	25, 2h	2206.99	96.7095
Capan-2	Capan-2 #3_PHA 2023	25	2h	25, 2h	1750.8	92.9954
Capan-2	Capan-2 #3_PHA 2023	25	2h	25, 2h	1824.77	89.9208
Capan-2	Capan-2 #3_PHA 2023	50	2h	50, 2h	4648.24	97.4183
Capan-2	Capan-2 #3_PHA 2023	50	2h	50, 2h	5178.41	94.6174
Capan-2	Capan-2 #3_PHA 2023	50	2h	50, 2h	4956.48	95.5361
Capan-2	Capan-2 #3_PHA 2023	100	2h	100, 2h	10381.5	98.9837
Capan-2	Capan-2 #3_PHA 2023	100	2h	100, 2h	9025.23	95.8781
Capan-2	Capan-2 #3_PHA 2023	100	2h	100, 2h	8877.27	93.4418
Capan-2	Capan-2 #3_PHA 2023	3	4h	3, 4h	289.744	64.0404
Capan-2	Capan-2 #3_PHA 2023	3	4h	3, 4h	272.483	84.2933
Capan-2	Capan-2 #3_PHA 2023	3	4h	3, 4h	245.358	80.5283
Capan-2	Capan-2 #3_PHA 2023	10	4h	10, 4h	1231.72	97.9954
Capan-2	Capan-2 #3_PHA 2023	10	4h	10, 4h	1166.37	95.8924
Capan-2	Capan-2 #3_PHA 2023	10	4h	10, 4h	954.307	96.6981
Capan-2	Capan-2 #3_PHA 2023	25	4h	25, 4h	3045.4	97.859
Capan-2	Capan-2 #3_PHA 2023	25	4h	25, 4h	5030.45	98.4108
Capan-2	Capan-2 #3_PHA 2023	25	4h	25, 4h	3020.74	97.0955
Capan-2	Capan-2 #3_PHA 2023	50	4h	50, 4h	5597.61	99.0713
Capan-2	Capan-2 #3_PHA 2023	50	4h	50, 4h	6411.36	99.3957
Capan-2	Capan-2 #3_PHA 2023	50	4h	50, 4h	6731.93	99.0419
Capan-2	Capan-2 #3_PHA 2023	100	4h	100, 4h	17261.4	98.7746
Capan-2	Capan-2 #3_PHA 2023	100	4h	100, 4h	16521.6	99.0452
Capan-2	Capan-2 #3_PHA 2023	100	4h	100, 4h	11417.2	98.9369
Capan-2	Capan-2 #3_PHA 2023	3	8h	3, 8h	230.562	93.234
Capan-2	Capan-2 #3_PHA 2023	3	8h	3, 8h	266.318	85.4464
Capan-2	Capan-2 #3_PHA 2023	3	8h	3, 8h	212.068	92.7985
Capan-2	Capan-2 #3_PHA 2023	10	8h	10, 8h	1117.06	98.5776
Capan-2	Capan-2 #3_PHA 2023	10	8h	10, 8h	1105.96	98.8039
Capan-2	Capan-2 #3_PHA 2023	10	8h	10, 8h	773.062	97.1847
Capan-2	Capan-2 #3_PHA 2023	25	8h	25, 8h	2293.3	99.4323
Capan-2	Capan-2 #3_PHA 2023	25	8h	25, 8h	2379.6	98.6775
Capan-2	Capan-2 #3_PHA 2023	25	8h	25, 8h	2700.17	98.783
Capan-2	Capan-2 #3_PHA 2023	50	8h	50, 8h	5314.03	98.6308
Capan-2	Capan-2 #3_PHA 2023	50	8h	50, 8h	6251.08	99.0149
Capan-2	Capan-2 #3_PHA 2023	50	8h	50, 8h	3945.45	99.3364
Capan-2	Capan-2 #3_PHA 2023	100	8h	100, 8h	9185.51	99.0285
Capan-2	Capan-2 #3_PHA 2023	100	8h	100, 8h	7496.36	99.0419
Capan-2	Capan-2 #3_PHA 2023	100	8h	100, 8h	14795.5	99.2026
Capan-2	Capan-2 #3_PHA 2023	3	24h	3, 24h	108.993	45.4955
Capan-2	Capan-2 #3_PHA 2023	3	24h	3, 24h	131.926	75.3536
Capan-2	Capan-2 #3_PHA 2023	3	24h	3, 24h	103.198	53.8485
Capan-2	Capan-2 #3_PHA 2023	10	24h	10, 24h	563.46	96.8653
Capan-2	Capan-2 #3_PHA 2023	10	24h	10, 24h	401.943	92.2816
Capan-2	Capan-2 #3_PHA 2023	10	24h	10, 24h	517.841	92.7232
Capan-2	Capan-2 #3_PHA 2023	25	24h	25, 24h	1134.32	98.907
Capan-2	Capan-2 #3_PHA 2023	25	24h	25, 24h	1997.39	98.6911
Capan-2	Capan-2 #3_PHA 2023	25	24h	25, 24h	1442.56	98.7269
Capan-2	Capan-2 #3_PHA 2023	50	24h	50, 24h	2515.23	99.0809
Capan-2	Capan-2 #3_PHA 2023	50	24h	50, 24h	2996.08	99.0285
Capan-2	Capan-2 #3_PHA 2023	50	24h	50, 24h	1775.45	99.0385
Capan-2	Capan-2 #3_PHA 2023	100	24h	100, 24h	4266.02	99.1943
Capan-2	Capan-2 #3_PHA 2023	100	24h	100, 24h	4216.7	99.2814
Capan-2	Capan-2 #3_PHA 2023	100	24h	100, 24h	3328.98	99.0809
Capan-2	Capan-2 #3_PHA 2023	3	48h	3, 48h	48.5784	25.2861
Capan-2	Capan-2 #3_PHA 2023	3	48h	3, 48h	42.167	31.0105
Capan-2	Capan-2 #3_PHA 2023	3	48h	3, 48h	42.4136	40.768
Capan-2	Capan-2 #3_PHA 2023	10	48h	10, 48h	141.79	57.3846
Capan-2	Capan-2 #3_PHA 2023	10	48h	10, 48h	125.761	52.8788
Capan-2	Capan-2 #3_PHA 2023	10	48h	10, 48h	157.818	64.4124
Capan-2	Capan-2 #3_PHA 2023	25	48h	25, 48h	445.097	96.0869
Capan-2	Capan-2 #3_PHA 2023	25	48h	25, 48h	282.347	85.1406
Capan-2	Capan-2 #3_PHA 2023	25	48h	25, 48h	584.42	97.2234
Capan-2	Capan-2 #3_PHA 2023	50	48h	50, 48h	691.687	95.4581
Capan-2	Capan-2 #3_PHA 2023	50	48h	50, 48h	516.608	92.3614
Capan-2	Capan-2 #3_PHA 2023	50	48h	50, 48h	1056.64	98.0435
Capan-2	Capan-2 #3_PHA 2023	100	48h	100, 48h	1145.41	98.7617
Capan-2	Capan-2 #3_PHA 2023	100	48h	100, 48h	1124.45	95.9908
Capan-2	Capan-2 #3_PHA 2023	100	48h	100, 48h	1331.59	98.9515

## Sheet: HPAC
Model	Study	Dose mg/kg	time point	Dose mg/kg, time point	RMC-6236 (nM) Tumor	% inhibition of DUSP6 vs control
HPAC	HPAC #3	50	4h	50, 4h	4624	99.6
HPAC	HPAC #3	50	4h	50, 4h	3267	99.3
HPAC	HPAC #3	50	4h	50, 4h	2947	99.6
HPAC	HPAC #3	50	8h	50, 8h	6091	99.8
HPAC	HPAC #3	50	8h	50, 8h	3218	99.7
HPAC	HPAC #3	50	8h	50, 8h	5622	99.8
HPAC	HPAC #3	50	24h	50, 24h	4180	99.9
HPAC	HPAC #3	50	24h	50, 24h	3810	99.9
HPAC	HPAC #3	50	24h	50, 24h	3354	99.8
HPAC	HPAC #3	50	48h	50, 48h	1443	99.3
HPAC	HPAC #3	50	48h	50, 48h	1332	98
HPAC	HPAC #3	50	48h	50, 48h	1603	97.1
HPAC	HPAC #4	3	4h	3, 4h	108	8.1
HPAC	HPAC #4	3	4h	3, 4h	297	58
HPAC	HPAC #4	3	4h	3, 4h	238	27.9
HPAC	HPAC #4	3	8h	3, 8h	245	54.7
HPAC	HPAC #4	3	8h	3, 8h	335	65.2
HPAC	HPAC #4	3	8h	3, 8h	387	84.3
HPAC	HPAC #4	3	24h	3, 24h	205	0
HPAC	HPAC #4	3	24h	3, 24h	207	40.8
HPAC	HPAC #4	3	24h	3, 24h	164	37.2
HPAC	HPAC #4	3	48h	3, 48h	31.9	0
HPAC	HPAC #4	3	48h	3, 48h	29.3	22.7
HPAC	HPAC #4	3	48h	3, 48h	BQL	33.9
HPAC	HPAC #4	10	4h	10, 4h	817	93.6
HPAC	HPAC #4	10	4h	10, 4h	957	96.1
HPAC	HPAC #4	10	4h	10, 4h	831	97.9
HPAC	HPAC #4	10	8h	10, 8h	1233	98.9
HPAC	HPAC #4	10	8h	10, 8h	1566	99.6
HPAC	HPAC #4	10	8h	10, 8h	1418	97.1
HPAC	HPAC #4	10	24h	10, 24h	300	80.3
HPAC	HPAC #4	10	24h	10, 24h	386	56.7
HPAC	HPAC #4	10	24h	10, 24h	374	91.1
HPAC	HPAC #4	10	48h	10, 48h	128	8.1
HPAC	HPAC #4	10	48h	10, 48h	210	47
HPAC	HPAC #4	10	48h	10, 48h	212	59.6
HPAC	HPAC #4	25	4h	25, 4h	4093	99.6
HPAC	HPAC #4	25	4h	25, 4h	2897	97.7
HPAC	HPAC #4	25	4h	25, 4h	4130	93.3
HPAC	HPAC #4	25	8h	25, 8h	4081	99.9
HPAC	HPAC #4	25	8h	25, 8h	2639	99.4
HPAC	HPAC #4	25	8h	25, 8h	3650	99.8
HPAC	HPAC #4	25	24h	25, 24h	1258	99.3
HPAC	HPAC #4	25	24h	25, 24h	1960	99.2
HPAC	HPAC #4	25	24h	25, 24h	1578	99.6
HPAC	HPAC #4	25	48h	25, 48h	382	97.6
HPAC	HPAC #4	25	48h	25, 48h	837	96.7
HPAC	HPAC #4	25	48h	25, 48h	646	87.9
HPAC	HPAC #11	0.3	4h	0.3, 4h	BQL	0
HPAC	HPAC #11	0.3	4h	0.3, 4h	BQL	0
HPAC	HPAC #11	0.3	4h	0.3, 4h	BQL	41.7
HPAC	HPAC #11	0.3	8h	0.3, 8h	BQL	9.1
HPAC	HPAC #11	0.3	8h	0.3, 8h	BQL	10.7
HPAC	HPAC #11	0.3	8h	0.3, 8h	37	76.7
HPAC	HPAC #11	0.3	24h	0.3, 24h	BQL	0
HPAC	HPAC #11	0.3	24h	0.3, 24h	BQL	0
HPAC	HPAC #11	0.3	24h	0.3, 24h	BQL	0
HPAC	HPAC #11	0.3	48h	0.3, 48h	BQL	0
HPAC	HPAC #11	0.3	48h	0.3, 48h	BQL	0
HPAC	HPAC #11	0.3	48h	0.3, 48h	BQL	0
HPAC	HPAC #11	1	4h	1, 4h	52.9	48.3
HPAC	HPAC #11	1	4h	1, 4h	121	77.5
HPAC	HPAC #11	1	4h	1, 4h	45.7	97.1
HPAC	HPAC #11	1	8h	1, 8h	216	86.3
HPAC	HPAC #11	1	8h	1, 8h	118	83.8
HPAC	HPAC #11	1	8h	1, 8h	118	49.4
HPAC	HPAC #11	1	24h	1, 24h	BQL	4.9
HPAC	HPAC #11	1	24h	1, 24h	BQL	0
HPAC	HPAC #11	1	24h	1, 24h	BQL	23.3
HPAC	HPAC #11	1	48h	1, 48h	BQL	24.6
HPAC	HPAC #11	1	48h	1, 48h	BQL	0
HPAC	HPAC #11	1	48h	1, 48h	BQL	42.3

## Sheet: KP-4
Model	Study	Dose mg/kg	time point	Dose mg/kg, time point	RMC-6236 (nM) Tumor	% inhibition of DUSP6 vs control
KP-4	KP-4 #5	25	4h	25, 4h	2455	96.1077
KP-4	KP-4 #5	25	4h	25, 4h	3458	90.078
KP-4	KP-4 #5	25	4h	25, 4h	2197	87.6997
KP-4	KP-4 #5	25	8h	25, 8h	1790	91.9687
KP-4	KP-4 #5	25	8h	25, 8h	2726	92.3226
KP-4	KP-4 #5	25	8h	25, 8h	5127	98.2581
KP-4	KP-4 #5	25	24h	25, 24h	852	66.1607
KP-4	KP-4 #5	25	24h	25, 24h	859	65.5692
KP-4	KP-4 #5	25	24h	25, 24h	1668	78.5839
KP-4	KP-4 #5	25	48h	25, 48h	281	0
KP-4	KP-4 #5	25	48h	25, 48h	302	29.4475
KP-4	KP-4 #5	25	48h	25, 48h	382	30.4188
KP-4	KP-4 #6	3	4h	3, 4h	264	8.03
KP-4	KP-4 #6	3	4h	3, 4h	340	15.07
KP-4	KP-4 #6	3	4h	3, 4h	301	0
KP-4	KP-4 #6	3	8h	3, 8h	340	59.13
KP-4	KP-4 #6	3	8h	3, 8h	503	61.2
KP-4	KP-4 #6	3	8h	3, 8h	464	53.53
KP-4	KP-4 #6	3	12h	3, 12h	298	36.52
KP-4	KP-4 #6	3	12h	3, 12h	168	6.1
KP-4	KP-4 #6	3	12h	3, 12h	254	81.06
KP-4	KP-4 #6	3	24h	3, 24h	103	48.26
KP-4	KP-4 #6	3	24h	3, 24h	70.4	46.44
KP-4	KP-4 #6	3	24h	3, 24h	264	45.31
KP-4	KP-4 #6	3	48h	3, 48h	29	0
KP-4	KP-4 #6	3	48h	3, 48h	28.8	3.79
KP-4	KP-4 #6	3	48h	3, 48h	31.7	0
KP-4	KP-4 #6	10	4h	10, 4h	951	74.13
KP-4	KP-4 #6	10	4h	10, 4h	2590	85.85
KP-4	KP-4 #6	10	4h	10, 4h	2360	59.13
KP-4	KP-4 #6	10	8h	10, 8h	2414	70.29
KP-4	KP-4 #6	10	8h	10, 8h	5439	97.17
KP-4	KP-4 #6	10	8h	10, 8h	1790	70.69
KP-4	KP-4 #6	10	12h	10, 12h	642	13.89
KP-4	KP-4 #6	10	12h	10, 12h	1858	92.47
KP-4	KP-4 #6	10	12h	10, 12h	1370	87.68
KP-4	KP-4 #6	10	24h	10, 24h	518	30.3
KP-4	KP-4 #6	10	24h	10, 24h	534	0
KP-4	KP-4 #6	10	24h	10, 24h	1763	17.4
KP-4	KP-4 #6	10	48h	10, 48h	235	8.03
KP-4	KP-4 #6	10	48h	10, 48h	142	13.59
KP-4	KP-4 #6	10	48h	10, 48h	269	9.61
KP-4	KP-4 #6	25	4h	25, 4h	3635	93.33
KP-4	KP-4 #6	25	4h	25, 4h	2075	56.04
KP-4	KP-4 #6	25	4h	25, 4h	4571	93.99
KP-4	KP-4 #6	25	8h	25, 8h	4164	85.45
KP-4	KP-4 #6	25	8h	25, 8h	4774	84.94
KP-4	KP-4 #6	25	8h	25, 8h	4313	97.45
KP-4	KP-4 #6	25	12h	25, 12h	4408	93.75
KP-4	KP-4 #6	25	12h	25, 12h	2468	94.27
KP-4	KP-4 #6	25	12h	25, 12h	5303	98.93
KP-4	KP-4 #6	25	24h	25, 24h	1505	30.54
KP-4	KP-4 #6	25	24h	25, 24h	1160	67.93
KP-4	KP-4 #6	25	24h	25, 24h	2156	90.43
KP-4	KP-4 #6	25	48h	25, 48h	739	63.92
KP-4	KP-4 #6	25	48h	25, 48h	434	39.53
KP-4	KP-4 #3	25	4h	25, 4h	817	83.13
KP-4	KP-4 #3	25	4h	25, 4h	3280	97.7
KP-4	KP-4 #3	25	4h	25, 4h	1615	98.74
KP-4	KP-4 #3	25	8h	25, 8h	3255	99.27
KP-4	KP-4 #3	25	8h	25, 8h	2910	98.8
KP-4	KP-4 #3	25	8h	25, 8h	2614	98.46
KP-4	KP-4 #3	25	24h	25, 24h	758	84.47
KP-4	KP-4 #3	25	24h	25, 24h	726	92.71
KP-4	KP-4 #3	25	24h	25, 24h	1356	89.79
KP-4	KP-4 #3	25	48h	25, 48h	211	85.51
KP-4	KP-4 #3	25	48h	25, 48h	598	77.97
KP-4	KP-4 #3	25	48h	25, 48h	259	12.17
KP-4	KP-4 #3	50	4h	50, 4h	3921	99.82
KP-4	KP-4 #3	50	4h	50, 4h	6646	89.5
KP-4	KP-4 #3	50	4h	50, 4h	8224	98.09
KP-4	KP-4 #3	50	8h	50, 8h	5585	99.77
KP-4	KP-4 #3	50	8h	50, 8h	4377	99.81
KP-4	KP-4 #3	50	8h	50, 8h	8002	99.62
KP-4	KP-4 #3	50	24h	50, 24h	2071	96.99
KP-4	KP-4 #3	50	24h	50, 24h	2232	96.44
KP-4	KP-4 #3	50	24h	50, 24h	2934	98.05
KP-4	KP-4 #3	50	48h	50, 48h	489	83.3
KP-4	KP-4 #3	50	48h	50, 48h	397	81.21
KP-4	KP-4 #3	50	48h	50, 48h	551	85.91
KP-4	KP-4 #4	25	8h	25, 8h	3033	95.62
KP-4	KP-4 #4	25	8h	25, 8h	3354	96.57
KP-4	KP-4 #4	25	8h	25, 8h	3045	90.57
KP-4	KP-4 #4	25	24h	25, 24h	840	87.48
KP-4	KP-4 #4	25	24h	25, 24h	1005	87.9
KP-4	KP-4 #4	25	24h	25, 24h	1652	94.68
KP-4	KP-4 #4	25	48h	25, 48h	312	99.08
KP-4	KP-4 #4	25	48h	25, 48h	422	39.59
KP-4	KP-4 #4	40	8h	40, 8h	4451	96.06
KP-4	KP-4 #4	40	8h	40, 8h	4809	97.31
KP-4	KP-4 #4	40	8h	40, 8h	9075	95.84
KP-4	KP-4 #4	40	24h	40, 24h	1738	96.21
KP-4	KP-4 #4	40	24h	40, 24h	1615	75.38
KP-4	KP-4 #4	40	24h	40, 24h	2676	93.78
KP-4	KP-4 #4	40	48h	40, 48h	661	0
KP-4	KP-4 #4	40	48h	40, 48h	755	90.31
KP-4	KP-4 #4	40	48h	40, 48h	1080	83.47
KP-4	KP-4 #4	100	8h	100, 8h	10184	99.67
KP-4	KP-4 #4	100	8h	100, 8h	8890	97.58
KP-4	KP-4 #4	100	8h	100, 8h	8692	99.05
KP-4	KP-4 #4	100	24h	100, 24h	7003	98.22
KP-4	KP-4 #4	100	24h	100, 24h	6448	98.9
KP-4	KP-4 #4	100	24h	100, 24h	4698	97.78
KP-4	KP-4 #4	100	48h	100, 48h	833	68.4
KP-4	KP-4 #4	100	48h	100, 48h	2108	89.83
KP-4	KP-4 #4	100	48h	100, 48h	2269	80.41

## Sheet: NCI-H441
Model	Study	Dose mg/kg	time point	Dose mg/kg, time point	RMC-6236 (nM) Tumor	% inhibition of DUSP6 vs control
NCI-H441	NCI-H441#10	0.3	24h	0.3, 24h	36.8	8.90912
NCI-H441	NCI-H441#10	0.3	24h	0.3, 24h	40.7	46.2112
NCI-H441	NCI-H441#10	0.3	24h	0.3, 24h	58.2	4.38038
NCI-H441	NCI-H441#10	1	24h	1, 24h	39.7	0
NCI-H441	NCI-H441#10	1	24h	1, 24h	66.7	26.5223
NCI-H441	NCI-H441#10	1	24h	1, 24h	32.8	0
NCI-H441	NCI-H441#10	10	24h	10, 24h	384	81.9462
NCI-H441	NCI-H441#10	10	24h	10, 24h	541	85.7861
NCI-H441	NCI-H441#10	10	24h	10, 24h	343	76.2602
NCI-H441	NCI-H441#13	0.3	24h	0.3, 24h	BQL	13.9843
NCI-H441	NCI-H441#13	0.3	24h	0.3, 24h	BQL	69.4833
NCI-H441	NCI-H441#13	0.3	24h	0.3, 24h	BQL	36.1538
NCI-H441	NCI-H441#13	1	24h	1, 24h	BQL	36.8142
NCI-H441	NCI-H441#13	1	24h	1, 24h	BQL	32.9796
NCI-H441	NCI-H441#13	1	24h	1, 24h	53.2	74.1601
NCI-H441	NCI-H441#6	3	24h	3, 24h	159	38.7973
NCI-H441	NCI-H441#6	3	24h	3, 24h	187	56.2708
NCI-H441	NCI-H441#6	3	24h	3, 24h	179	9.14312
NCI-H441	NCI-H441#6	10	24h	10, 24h	519	92.8123
NCI-H441	NCI-H441#6	10	24h	10, 24h	266	75.0577
NCI-H441	NCI-H441#6	10	24h	10, 24h	275	92.455
NCI-H441	NCI-H441#6	25	24h	25, 24h	989	90.5813
NCI-H441	NCI-H441#6	25	24h	25, 24h	978	91.1816
NCI-H441	NCI-H441#6	25	24h	25, 24h	703	90.8706
NCI-H441	NCI-H441#6	50	24h	50, 24h	1960	95.6815
NCI-H441	NCI-H441#6	50	24h	50, 24h	1541	94.6463
NCI-H441	NCI-H441#6	50	24h	50, 24h	2786	92.0524
NCI-H441	NCI-H441#6	100	24h	100, 24h	3021	96.5645
NCI-H441	NCI-H441#6	100	24h	100, 24h	5967	97.2858
NCI-H441	NCI-H441#6	100	24h	100, 24h	3267	99.0371
NCI-H441	NCI-H441#8	25	24h	25, 24h	1079	93.9294
NCI-H441	NCI-H441#8	25	24h	25, 24h	1147	85.711
NCI-H441	NCI-H441#8	25	24h	25, 24h	761	93.9083
NCI-H441	NCI-H441#8	40	24h	40, 24h	1201	94.2767
NCI-H441	NCI-H441#8	40	24h	40, 24h	2700	98.3791
NCI-H441	NCI-H441#8	40	24h	40, 24h	1529	96.9223
NCI-H441	NCI-H441#13	0.3	2h	0.3, 2h	142	84.0385
NCI-H441	NCI-H441#13	0.3	2h	0.3, 2h	38.1	47.2343
NCI-H441	NCI-H441#13	0.3	2h	0.3, 2h	62.8	34.586
NCI-H441	NCI-H441#13	1	2h	1, 2h		47.4169
NCI-H441	NCI-H441#13	1	2h	1, 2h	39.9	56.5427
NCI-H441	NCI-H441#13	1	2h	1, 2h	117	69.4833
NCI-H441	NCI-H441#8	25	2h	25, 2h	1184	93.3108
NCI-H441	NCI-H441#8	25	2h	25, 2h	2281	86.9874
NCI-H441	NCI-H441#8	25	2h	25, 2h	1127	84.6322
NCI-H441	NCI-H441#8	40	2h	40, 2h	3255	77.4222
NCI-H441	NCI-H441#8	40	2h	40, 2h	2589	82.1626
NCI-H441	NCI-H441#8	40	2h	40, 2h	3428	99.5296
NCI-H441	NCI-H441#10	0.3	48h	0.3, 48h	BQL	38.4266
NCI-H441	NCI-H441#10	0.3	48h	0.3, 48h	BQL	52.8484
NCI-H441	NCI-H441#10	0.3	48h	0.3, 48h	BQL	73.0122
NCI-H441	NCI-H441#10	1	48h	1, 48h	BQL	52.6847
NCI-H441	NCI-H441#10	1	48h	1, 48h	BQL	48.936
NCI-H441	NCI-H441#10	1	48h	1, 48h	BQL	65.7214
NCI-H441	NCI-H441#10	10	48h	10, 48h	153	44.699
NCI-H441	NCI-H441#10	10	48h	10, 48h	152	49.9869
NCI-H441	NCI-H441#10	10	48h	10, 48h	104	60.6243
NCI-H441	NCI-H441#6	3	48h	3, 48h	63	17.8309
NCI-H441	NCI-H441#6	3	48h	3, 48h	55.9	0
NCI-H441	NCI-H441#6	3	48h	3, 48h	67.3	0
NCI-H441	NCI-H441#6	10	48h	10, 48h	213	43.0934
NCI-H441	NCI-H441#6	10	48h	10, 48h	165	0
NCI-H441	NCI-H441#6	10	48h	10, 48h	264	90.711
NCI-H441	NCI-H441#6	25	48h	25, 48h	641	88.2424
NCI-H441	NCI-H441#6	25	48h	25, 48h	926	92.0524
NCI-H441	NCI-H441#6	25	48h	25, 48h	502	75.571
NCI-H441	NCI-H441#6	50	48h	50, 48h	1282	89.9053
NCI-H441	NCI-H441#6	50	48h	50, 48h	1640	88.838
NCI-H441	NCI-H441#6	50	48h	50, 48h	805	88.2831
NCI-H441	NCI-H441#6	100	48h	100, 48h	2059	97.3783
NCI-H441	NCI-H441#6	100	48h	100, 48h	1714	95.7557
NCI-H441	NCI-H441#6	100	48h	100, 48h	1775	95.9427
NCI-H441	NCI-H441#10	0.3	8h	0.3, 8h	77.4	46.2112
NCI-H441	NCI-H441#10	0.3	8h	0.3, 8h	72	70.874
NCI-H441	NCI-H441#10	0.3	8h	0.3, 8h	155	74.5563
NCI-H441	NCI-H441#10	1	8h	1, 8h	129	66.7741
NCI-H441	NCI-H441#10	1	8h	1, 8h	157	25.7543
NCI-H441	NCI-H441#10	1	8h	1, 8h	88.8	47.682
NCI-H441	NCI-H441#10	10	8h	10, 8h	685	85.6375
NCI-H441	NCI-H441#10	10	8h	10, 8h	808	96.6614
NCI-H441	NCI-H441#10	10	8h	10, 8h	727	94.5007
NCI-H441	NCI-H441#13	0.3	8h	0.3, 8h	89.5	54.8539
NCI-H441	NCI-H441#13	0.3	8h	0.3, 8h	49	55.936
NCI-H441	NCI-H441#13	0.3	8h	0.3, 8h	69.4	78.3465
NCI-H441	NCI-H441#13	1	8h	1, 8h	114	34.586
NCI-H441	NCI-H441#13	1	8h	1, 8h	93.2	56.693
NCI-H441	NCI-H441#13	1	8h	1, 8h	61.8	82.2281
NCI-H441	NCI-H441#6	3	8h	3, 8h	168	3.62922
NCI-H441	NCI-H441#6	3	8h	3, 8h	382	68.8637
NCI-H441	NCI-H441#6	3	8h	3, 8h	385	65.8095
NCI-H441	NCI-H441#6	10	8h	10, 8h	904	94.3996
NCI-H441	NCI-H441#6	10	8h	10, 8h	973	97.36
NCI-H441	NCI-H441#6	10	8h	10, 8h	1160	93.0812
NCI-H441	NCI-H441#6	25	8h	25, 8h	2380	92.2964
NCI-H441	NCI-H441#6	25	8h	25, 8h	3193	95.8141
NCI-H441	NCI-H441#6	25	8h	25, 8h	2133	94.5716
NCI-H441	NCI-H441#6	50	8h	50, 8h	5844	94.3607
NCI-H441	NCI-H441#6	50	8h	50, 8h	4772	94.9176
NCI-H441	NCI-H441#6	50	8h	50, 8h	3785	94.1618
NCI-H441	NCI-H441#6	100	8h	100, 8h	14672	96.2144
NCI-H441	NCI-H441#6	100	8h	100, 8h	10677	97.8257
NCI-H441	NCI-H441#6	100	8h	100, 8h	5647	94.7565
NCI-H441	NCI-H441#8	25	8h	25, 8h	2737	99.2306
NCI-H441	NCI-H441#8	25	8h	25, 8h	1738	96.8685
NCI-H441	NCI-H441#8	25	8h	25, 8h	2491	99.3302
NCI-H441	NCI-H441#8	40	8h	40, 8h	2823	94.9481
NCI-H441	NCI-H441#8	40	8h	40, 8h	3243	94.7152
NCI-H441	NCI-H441#8	40	8h	40, 8h	4081	96.3527

## Sheet: Ear Skin
Model	Study	Dose mg/kg	time point	Dose mg/kg, time point	RMC-6236 (nM) Tumor	% inhibition of DUSP6 vs control
Capan-2	Capan-2 #3_PHA 2023	3	2h	3, 2h	175.08	12.0284
Capan-2	Capan-2 #3_PHA 2023	3	2h	3, 2h	208.369	33.7905
Capan-2	Capan-2 #3_PHA 2023	3	2h	3, 2h	141.79	7.97424
Capan-2	Capan-2 #3_PHA 2023	10	2h	10, 2h	468.523	42.9575
Capan-2	Capan-2 #3_PHA 2023	10	2h	10, 2h	649.767	52.5293
Capan-2	Capan-2 #3_PHA 2023	10	2h	10, 2h	768.131	38.4381
Capan-2	Capan-2 #3_PHA 2023	25	2h	25, 2h	2527.56	48.9455
Capan-2	Capan-2 #3_PHA 2023	25	2h	25, 2h	1639.83	80.2475
Capan-2	Capan-2 #3_PHA 2023	25	2h	25, 2h	2170	68.4632
Capan-2	Capan-2 #3_PHA 2023	50	2h	50, 2h	5535.97	78.2346
Capan-2	Capan-2 #3_PHA 2023	50	2h	50, 2h	5178.41	81.5063
Capan-2	Capan-2 #3_PHA 2023	50	2h	50, 2h	5646.93	55.09
Capan-2	Capan-2 #3_PHA 2023	100	2h	100, 2h	12304.9	57.6595
Capan-2	Capan-2 #3_PHA 2023	100	2h	100, 2h	12329.5	75.6818
Capan-2	Capan-2 #3_PHA 2023	100	2h	100, 2h	13932.4	80.5868
Capan-2	Capan-2 #3_PHA 2023	3	4h	3, 4h	255.222	15.319
Capan-2	Capan-2 #3_PHA 2023	3	4h	3, 4h	246.591	68.1336
Capan-2	Capan-2 #3_PHA 2023	3	4h	3, 4h	226.864	2.72712
Capan-2	Capan-2 #3_PHA 2023	10	4h	10, 4h	882.795	58.9598
Capan-2	Capan-2 #3_PHA 2023	10	4h	10, 4h	1150.35	71.2804
Capan-2	Capan-2 #3_PHA 2023	10	4h	10, 4h	812.517	61.0388
Capan-2	Capan-2 #3_PHA 2023	25	4h	25, 4h	2367.27	91.4616
Capan-2	Capan-2 #3_PHA 2023	25	4h	25, 4h	3809.83	90.6888
Capan-2	Capan-2 #3_PHA 2023	25	4h	25, 4h	2897.44	92.061
Capan-2	Capan-2 #3_PHA 2023	50	4h	50, 4h	7668.98	93.2074
Capan-2	Capan-2 #3_PHA 2023	50	4h	50, 4h	5314.03	87.1476
Capan-2	Capan-2 #3_PHA 2023	50	4h	50, 4h	6929.2	69.7478
Capan-2	Capan-2 #3_PHA 2023	100	4h	100, 4h	15535.2	89.3781
Capan-2	Capan-2 #3_PHA 2023	100	4h	100, 4h	7853.92	78.2346
Capan-2	Capan-2 #3_PHA 2023	100	4h	100, 4h	6337.39	89.488
Capan-2	Capan-2 #3_PHA 2023	3	8h	3, 8h	194.807	46.4073
Capan-2	Capan-2 #3_PHA 2023	3	8h	3, 8h	226.864	42.1612
Capan-2	Capan-2 #3_PHA 2023	3	8h	3, 8h	210.835	0
Capan-2	Capan-2 #3_PHA 2023	10	8h	10, 8h	1075.14	57.952
Capan-2	Capan-2 #3_PHA 2023	10	8h	10, 8h	583.187	57.365
Capan-2	Capan-2 #3_PHA 2023	10	8h	10, 8h	744.704	23.4163
Capan-2	Capan-2 #3_PHA 2023	25	8h	25, 8h	1356.25	84.5561
Capan-2	Capan-2 #3_PHA 2023	25	8h	25, 8h	1985.06	76.0166
Capan-2	Capan-2 #3_PHA 2023	25	8h	25, 8h	2034.37	82.9823
Capan-2	Capan-2 #3_PHA 2023	50	8h	50, 8h	4413.98	88.8886
Capan-2	Capan-2 #3_PHA 2023	50	8h	50, 8h	5264.72	90.1237
Capan-2	Capan-2 #3_PHA 2023	50	8h	50, 8h	4031.76	86.7863
Capan-2	Capan-2 #3_PHA 2023	100	8h	100, 8h	6559.32	93.8569
Capan-2	Capan-2 #3_PHA 2023	100	8h	100, 8h	8297.78	95.7308
Capan-2	Capan-2 #3_PHA 2023	100	8h	100, 8h	11552.8	92.061
Capan-2	Capan-2 #3_PHA 2023	3	24h	3, 24h	48.3318	36.4876
Capan-2	Capan-2 #3_PHA 2023	3	24h	3, 24h	45.0028	5.38705
Capan-2	Capan-2 #3_PHA 2023	3	24h	3, 24h	56.9625	7.01244
Capan-2	Capan-2 #3_PHA 2023	10	24h	10, 24h	219.466	3.73324
Capan-2	Capan-2 #3_PHA 2023	10	24h	10, 24h	124.528	0
Capan-2	Capan-2 #3_PHA 2023	10	24h	10, 24h	245.358	0
Capan-2	Capan-2 #3_PHA 2023	25	24h	25, 24h	511.676	0
Capan-2	Capan-2 #3_PHA 2023	25	24h	25, 24h	818.682	0
Capan-2	Capan-2 #3_PHA 2023	25	24h	25, 24h	430.301	0
Capan-2	Capan-2 #3_PHA 2023	50	24h	50, 24h	1112.12	24.9924
Capan-2	Capan-2 #3_PHA 2023	50	24h	50, 24h	1086.23	0
Capan-2	Capan-2 #3_PHA 2023	50	24h	50, 24h	1294.6	44.3247
Capan-2	Capan-2 #3_PHA 2023	100	24h	100, 24h	2502.9	30.7393
Capan-2	Capan-2 #3_PHA 2023	100	24h	100, 24h	1553.52	61.1736
Capan-2	Capan-2 #3_PHA 2023	3	48h	3, 48h	BQL	47.5102
Capan-2	Capan-2 #3_PHA 2023	3	48h	3, 48h	BQL	6.36566
Capan-2	Capan-2 #3_PHA 2023	3	48h	3, 48h	BQL	0
Capan-2	Capan-2 #3_PHA 2023	10	48h	10, 48h	41.5506	6.68961
Capan-2	Capan-2 #3_PHA 2023	10	48h	10, 48h	44.1398	0
Capan-2	Capan-2 #3_PHA 2023	10	48h	10, 48h	BQL	0
Capan-2	Capan-2 #3_PHA 2023	25	48h	25, 48h	146.722	0
Capan-2	Capan-2 #3_PHA 2023	25	48h	25, 48h	180.011	0
Capan-2	Capan-2 #3_PHA 2023	25	48h	25, 48h	125.761	0
Capan-2	Capan-2 #3_PHA 2023	50	48h	50, 48h	276.182	30.2575
Capan-2	Capan-2 #3_PHA 2023	50	48h	50, 48h	377.284	0
Capan-2	Capan-2 #3_PHA 2023	50	48h	50, 48h	445.097	4.0663
Capan-2	Capan-2 #3_PHA 2023	100	48h	100, 48h	744.704	0
Capan-2	Capan-2 #3_PHA 2023	100	48h	100, 48h	376.051	11.109
Capan-2	Capan-2 #3_PHA 2023	100	48h	100, 48h	868	49.1222
KP-4	KP-4 #5	25	4h	25, 4h	2793.87	90.5424
KP-4	KP-4 #5	25	4h	25, 4h	2332.75	91.5353
KP-4	KP-4 #5	25	4h	25, 4h	1993.69	93.5179
KP-4	KP-4 #5	25	8h	25, 8h	1613.94	80.3499
KP-4	KP-4 #5	25	8h	25, 8h	2441.25	66.4912
KP-4	KP-4 #5	25	8h	25, 8h	2617.56	89.8987
KP-4	KP-4 #5	25	24h	25, 24h	356.694	0
KP-4	KP-4 #5	25	24h	25, 24h	496.387	46.1279
KP-4	KP-4 #5	25	24h	25, 24h	931.744	0
KP-4	KP-4 #5	25	48h	25, 48h	221.069	0
KP-4	KP-4 #5	25	48h	25, 48h	162.75	30.6191
KP-4	KP-4 #5	25	48h	25, 48h	256.331	0

## Sheet: colon
Model	Study	Dose mg/kg	time point	Dose mg/kg, time point	RMC-6236 (nM) Tumor	% inhibition of DUSP6 vs control
Capan-2	Capan-2 #3_PHA 2023	3	24h	3, 24h	BQL	0
Capan-2	Capan-2 #3_PHA 2023	3	24h	3, 24h	BQL	0
Capan-2	Capan-2 #3_PHA 2023	3	24h	3, 24h	BQL	0
Capan-2	Capan-2 #3_PHA 2023	10	24h	10, 24h	40.5642	0
Capan-2	Capan-2 #3_PHA 2023	10	24h	10, 24h	BQL	4.62136
Capan-2	Capan-2 #3_PHA 2023	10	24h	10, 24h	BQL	0
Capan-2	Capan-2 #3_PHA 2023	25	24h	25, 24h	34.1528	0
Capan-2	Capan-2 #3_PHA 2023	25	24h	25, 24h	77.7994	0
Capan-2	Capan-2 #3_PHA 2023	25	24h	25, 24h	65.1	0
Capan-2	Capan-2 #3_PHA 2023	50	24h	50, 24h	146.722	0
Capan-2	Capan-2 #3_PHA 2023	50	24h	50, 24h	126.994	0
Capan-2	Capan-2 #3_PHA 2023	50	24h	50, 24h	101.842	0
Capan-2	Capan-2 #3_PHA 2023	100	24h	100, 24h	531.403	0
Capan-2	Capan-2 #3_PHA 2023	100	24h	100, 24h	371.119	0
Capan-2	Capan-2 #3_PHA 2023	100	24h	100, 24h	330.432	0
Capan-2	Capan-2 #3_PHA 2023	3	2h	3, 2h	1368.58	37.2913
Capan-2	Capan-2 #3_PHA 2023	3	2h	3, 2h	1565.85	60.5871
Capan-2	Capan-2 #3_PHA 2023	3	2h	3, 2h	1134.32	58.0501
Capan-2	Capan-2 #3_PHA 2023	10	2h	10, 2h	1368.58	57.1687
Capan-2	Capan-2 #3_PHA 2023	10	2h	10, 2h	4081.08	58.484
Capan-2	Capan-2 #3_PHA 2023	10	2h	10, 2h	3439.94	80.9648
Capan-2	Capan-2 #3_PHA 2023	25	2h	25, 2h	5807.22	88.2825
Capan-2	Capan-2 #3_PHA 2023	25	2h	25, 2h	7040.17	80.9648
Capan-2	Capan-2 #3_PHA 2023	25	2h	25, 2h	8347.1	65.0894
Capan-2	Capan-2 #3_PHA 2023	50	2h	50, 2h	21823.3	9.13868
Capan-2	Capan-2 #3_PHA 2023	50	2h	50, 2h	11219.9	72.893
Capan-2	Capan-2 #3_PHA 2023	50	2h	50, 2h	18371	76.7269
Capan-2	Capan-2 #3_PHA 2023	100	2h	100, 2h	25275.6	67.4272
Capan-2	Capan-2 #3_PHA 2023	100	2h	100, 2h	24782.4	86.2096
Capan-2	Capan-2 #3_PHA 2023	100	2h	100, 2h	20713.6	68.6456
Capan-2	Capan-2 #3_PHA 2023	3	48h	3, 48h	BQL	0
Capan-2	Capan-2 #3_PHA 2023	3	48h	3, 48h	BQL	25.4263
Capan-2	Capan-2 #3_PHA 2023	3	48h	3, 48h	BQL	14.9291
Capan-2	Capan-2 #3_PHA 2023	10	48h	10, 48h	BQL	0
Capan-2	Capan-2 #3_PHA 2023	10	48h	10, 48h	BQL	59.759
Capan-2	Capan-2 #3_PHA 2023	10	48h	10, 48h	BQL	24.1228
Capan-2	Capan-2 #3_PHA 2023	25	48h	25, 48h	BQL	0
Capan-2	Capan-2 #3_PHA 2023	25	48h	25, 48h	BQL	0
Capan-2	Capan-2 #3_PHA 2023	25	48h	25, 48h	BQL	0
Capan-2	Capan-2 #3_PHA 2023	50	48h	50, 48h	BQL	0
Capan-2	Capan-2 #3_PHA 2023	50	48h	50, 48h	BQL	0
Capan-2	Capan-2 #3_PHA 2023	50	48h	50, 48h	BQL	0
Capan-2	Capan-2 #3_PHA 2023	100	48h	100, 48h	BQL	0
Capan-2	Capan-2 #3_PHA 2023	100	48h	100, 48h	BQL	0
Capan-2	Capan-2 #3_PHA 2023	100	48h	100, 48h	BQL	0
Capan-2	Capan-2 #3_PHA 2023	3	4h	3, 4h	290.977	61.1298
Capan-2	Capan-2 #3_PHA 2023	3	4h	3, 4h	903.756	32.7904
Capan-2	Capan-2 #3_PHA 2023	3	4h	3, 4h	420.437	59.3384
Capan-2	Capan-2 #3_PHA 2023	10	4h	10, 4h	3107.05	72.1309
Capan-2	Capan-2 #3_PHA 2023	10	4h	10, 4h	4586.59	81.8034
Capan-2	Capan-2 #3_PHA 2023	10	4h	10, 4h	2317.95	73.7254
Capan-2	Capan-2 #3_PHA 2023	25	4h	25, 4h	6436.02	67.0868
Capan-2	Capan-2 #3_PHA 2023	25	4h	25, 4h	5745.57	83.3714
Capan-2	Capan-2 #3_PHA 2023	25	4h	25, 4h	4808.52	61.2642
Capan-2	Capan-2 #3_PHA 2023	50	4h	50, 4h	10615.7	52.3107
Capan-2	Capan-2 #3_PHA 2023	50	4h	50, 4h	10307.5	83.9934
Capan-2	Capan-2 #3_PHA 2023	50	4h	50, 4h	6510	66.044
Capan-2	Capan-2 #3_PHA 2023	100	4h	100, 4h	30084.1	65.0894
Capan-2	Capan-2 #3_PHA 2023	100	4h	100, 4h	28111.4	44.0683
Capan-2	Capan-2 #3_PHA 2023	100	4h	100, 4h	21823.3	74.5323
Capan-2	Capan-2 #3_PHA 2023	3	8h	3, 8h	567.159	84.3228
Capan-2	Capan-2 #3_PHA 2023	3	8h	3, 8h	865.534	73.9972
Capan-2	Capan-2 #3_PHA 2023	3	8h	3, 8h	498.114	54.4116
Capan-2	Capan-2 #3_PHA 2023	10	8h	10, 8h	1861.76	81.8664
Capan-2	Capan-2 #3_PHA 2023	10	8h	10, 8h	2243.98	78.1343
Capan-2	Capan-2 #3_PHA 2023	10	8h	10, 8h	1911.08	82.9039
Capan-2	Capan-2 #3_PHA 2023	25	8h	25, 8h	3255	50.4575
Capan-2	Capan-2 #3_PHA 2023	25	8h	25, 8h	4389.32	35.7513
Capan-2	Capan-2 #3_PHA 2023	25	8h	25, 8h	4007.1	63.8583
Capan-2	Capan-2 #3_PHA 2023	50	8h	50, 8h	4044.09	20.0739
Capan-2	Capan-2 #3_PHA 2023	50	8h	50, 8h	8359.43	55.1948
Capan-2	Capan-2 #3_PHA 2023	50	8h	50, 8h	5770.23	13.7415
Capan-2	Capan-2 #3_PHA 2023	100	8h	100, 8h	6374.37	70.4396
Capan-2	Capan-2 #3_PHA 2023	100	8h	100, 8h	9271.82	92.2693
Capan-2	Capan-2 #3_PHA 2023	100	8h	100, 8h	13439.2	83.0807
KP-4	KP-4 #5	25	24h	25, 24h	38.9244	0
KP-4	KP-4 #5	25	24h	25, 24h	52.2156	0
KP-4	KP-4 #5	25	24h	25, 24h	94.8019	0
KP-4	KP-4 #5	25	48h	25, 48h	BQL	0
KP-4	KP-4 #5	25	48h	25, 48h	BQL	0
KP-4	KP-4 #5	25	48h	25, 48h	BQL	0
KP-4	KP-4 #5	25	4h	25, 4h	5859	76.482
KP-4	KP-4 #5	25	4h	25, 4h	6252.31	79.4553
KP-4	KP-4 #5	25	4h	25, 4h	5628.44	90.4818
KP-4	KP-4 #5	25	8h	25, 8h	5045.25	84.9604
KP-4	KP-4 #5	25	8h	25, 8h	13264.1	85.3209
KP-4	KP-4 #5	25	8h	25, 8h	8490.12	74.5306
