# Supplementary material for: Translational and Therapeutic Evaluation of RAS-GTP Inhibition by RMC-6236 in RAS-Driven Cancers
Source: Cancer Discov. 2024 Apr 9;14(6):994–1017. doi: 10.1158/2159-8290.CD-24-0027 (PMC11149917; doi:10.1158/2159-8290.CD-24-0027)
Supplement: Supplementary Table S7 — showes final processing and refinement statistics used for RMC-6236 Crystallography data collection and refinement. [file cd-24-0027_supplementary_table_s7_suppst7.xlsx]

## Sheet: Table1
PDB Code	9AX6
Wavelength	0.09795
Resolution range	52.05 - 1.65 (1.709 - 1.65)
Space group	P 21 21 21
Unit cell	66.24 84.14 127.8 90 90 90
Total reflections	566950 (57403)
Unique reflections	85162 (8346)
Multiplicity	6.7 (6.9)
Completeness (%)	98.37 (98.07)
Mean I/sigma(I)	14.21 (0.87)
Wilson B-factor	27.6
R-merge	0.06594 (2.286)
R-meas	0.07159 (2.47)
R-pim	0.02752 (0.9283)
CC1/2	0.999 (0.469)
CC*	1 (0.799)
Reflections used in refinement	85120 (8334)
Reflections used for R-free	4236 (409)
R-work	0.1847 (0.4379)
R-free	0.2265 (0.5041)
CC(work)	0.972 (0.753)
CC(free)	0.961 (0.659)
Number of non-hydrogen atoms	5991
macromolecules	5247
ligands	182
solvent	562
Protein residues	664
Nucleic acid bases
RMS(bonds)	0.013
RMS(angles)	1.2
Ramachandran favored (%)	97.1
Ramachandran allowed (%)	2.9
Ramachandran outliers (%)	0
Rotamer outliers (%)	1.76
Clashscore	1.89
Average B-factor	37.61
macromolecules	37.5
ligands	27.85
solvent	41.83
Number of TLS groups	4
