# Supplementary material for: Translational and Therapeutic Evaluation of RAS-GTP Inhibition by RMC-6236 in RAS-Driven Cancers
Source: Cancer Discov. 2024 Apr 9;14(6):994–1017. doi: 10.1158/2159-8290.CD-24-0027 (PMC11149917; doi:10.1158/2159-8290.CD-24-0027)
Supplement: Supplementary Table S8 — shows all parameter estimates for PK/Efficacy and PK/PD modeling. [file cd-24-0027_supplementary_table_s8_suppst8.xlsx]

## Sheet: Modeling Parameter Estimates
Parameter	Units	Estimate	%CV	Model
Ka	1/h	0.648316	25.6934	NCI-H441 PKPD
V/F	L	10.1992	14.6037
CL/F	L/h	2.91076	9.90173
Kpt	1/h	115	Manually Fit
Ktb	1/h	0.1
Imax	unitless	1	Fixed
IC50	nM	42.261	60.1644
Kout	1/h	2.38565	7.42554
lambda0	1/h	0.00719913	Fixed	NCI-H441 PK-Efficacy
lambda1	mm3/h	4.31363	Fixed
Psi	unitless	20	Fixed
K2	L/(h*nmol)	4.68626e-05
K1	1/h	6.51168
lambda0	1/h	0.00261935	Fixed	Capan-2 PK-Efficacy
lambda1	mm3/h	3.90898	Fixed
Psi	unitless	20	Fixed
K2	L/(h*nmol)	1.61089e-05
K1	1/h	0.113947
Ka	1/h	2		Human Predictions
V/F	L/kg	10.828
CL/F	L/h/kg	1
Imax	Unitless	5.19925	15.8135	Mouse Blood-Plasma Fitting
IC50	nM	1.81876	58.0172
E0	Unitless	5.52427	7.42871
Imax	Unitless	5.22963	5.66594	Human Blood-Plasma Fitting
IC50	nM	0.962789	19.4778
E0	Unitless	5.71191	3.35827

## Sheet: PKPDTGI Model Estimates
Mouse PKPD Model Parameters
Parameter	Units	Estimate	(%CV)
Ka	1/h	0.648316	25.6934				NCI-H441 #8 Single and Repeat Dose fit simultaneously
V/F	L	10.1992	14.6037	Apparent values (ie V/F and CL/F)
CL/F	L/h	2.91076	9.90173
Kbt	1/h	115	Manually fit to repeat dose data
Ktb	1/h	0.1
Imax	unitless	1	Fixed
IC50	nM	42.261	60.1644				NCI-H441 #8 Single and Repeat Dose fit simultaneously
Kout	1/h	2.38565	7.42554
Mouse TGI Model Parameters (NCI-H441)
Parameter	Units	Estimate	(%CV)
lambda0	1/h	0.00719913	Fixed	Fit to vehicle-treated tumor growth
lambda1	mm3/h	4.31363	Fixed
Psi	unitless	20	Fixed
K2	L/(h*nmol)	4.68626e-05		Reported for 10 mg/kg level			153.622
K1	1/h	6.51168
K2	L/(h*nmol)	6.8707e-05		Reported for 5 mg/kg level			104.78
K1	1/h	47.0362
K2	L/(h*nmol)	2.36842e-05		Reported for 25 mg/kg level			303.963
K1	1/h	3.0924
Mouse TGI Model Parameters (Capan-2)
Parameter	Units	Estimate	(%CV)
lambda0	1/h	0.00261935	Fixed	Fit to vehicle-treated tumor growth
lambda1	mm3/h	3.90898	Fixed
Psi	unitless	20	Fixed
K2	L/(h*nmol)	1.61089e-05		Reported for 10 mg/kg level			162.603
K1	1/h	0.113947
K2	L/(h*nmol)	8.70446e-06		Reported for 25 mg/kg level			300.921
K1	1/h	9.2134
Human PK Model Parameters
Parameter	Units	Estimate	(%CV)
Ka	1/h	2
V/F	L/kg	10.828		Apparent values (ie V/F and CL/F). From IND M4 report
CL/F	L/h/kg	1

## Sheet: In vitro Mouse BP Fitting
Model 104 Phoenix Libarary PD model
Parameter	Estimate	%CV
Imax	5.19925	15.8135
IC50	1.81876	58.0172
E0	5.52427	7.42871

## Sheet: In vitro Human BP Fitting
Model 104 Phoenix Libarary PD model
Parameter	Estimate	%CV
Imax	5.22963	5.66594
IC50	0.962789	19.4778
E0	5.71191	3.35827
