# Supplementary material for: Translational and Therapeutic Evaluation of RAS-GTP Inhibition by RMC-6236 in RAS-Driven Cancers
Source: Cancer Discov. 2024 Apr 9;14(6):994–1017. doi: 10.1158/2159-8290.CD-24-0027 (PMC11149917; doi:10.1158/2159-8290.CD-24-0027)
Supplement: Supplementary Table S9 — shows datasets used for PK/Efficacy and PK/PD modeling. [file cd-24-0027_supplementary_table_s9_suppst9.xlsx]

## Sheet: Sheet1
Model Development Dataset
Time (h)	Blood Concentration (nM)	Tumor Concentration (nM)	DUSP6 mRNA Expression (%)	Dose (nmol/kg)	Group
0				30788.2	25mg/kg_study8
0.5	806				25mg/kg_study8
1	979	457	30.3376		25mg/kg_study8
2	1414	1531	11.6899		25mg/kg_study8
4	1434				25mg/kg_study8
8	802	2322	1.52356		25mg/kg_study8
24	7.71	995	8.81709		25mg/kg_study8
0				49261.1	40mg/kg_study8
0.5	1316				40mg/kg_study8
1	1583	947	65.2423		40mg/kg_study8
2	2770	3091	13.6285		40mg/kg_study8
4	1484				40mg/kg_study8
8	1205	3382	4.66133		40mg/kg_study8
24	8	1810	3.47396		40mg/kg_study8
0				30788.2	25mg/kg_study8r
24				30788.2	25mg/kg_study8r
48				30788.2	25mg/kg_study8r
72				30788.2	25mg/kg_study8r
96				30788.2	25mg/kg_study8r
120				30788.2	25mg/kg_study8r
144				30788.2	25mg/kg_study8r
168				30788.2	25mg/kg_study8r
192				30788.2	25mg/kg_study8r
216				30788.2	25mg/kg_study8r
216.5	1182				25mg/kg_study8r
217	1334	1517	0.382166		25mg/kg_study8r
218	1110	1882	0.337806		25mg/kg_study8r
220	849				25mg/kg_study8r
224	450	1669	0.410341		25mg/kg_study8r
240	5.4	410	3.76554		25mg/kg_study8r
0				49261.1	40mg/kg_study8r
24				49261.1	40mg/kg_study8r
48				49261.1	40mg/kg_study8r
72				49261.1	40mg/kg_study8r
96				49261.1	40mg/kg_study8r
120				49261.1	40mg/kg_study8r
144				49261.1	40mg/kg_study8r
168				49261.1	40mg/kg_study8r
192				49261.1	40mg/kg_study8r
216				49261.1	40mg/kg_study8r
216.5	1759				40mg/kg_study8r
217	2080	3144	0.335555		40mg/kg_study8r
218	1852	2445	0.302572		40mg/kg_study8r
220	1551				40mg/kg_study8r
224	667	3337	0.133591		40mg/kg_study8r
240	7.54	876	0.856869		40mg/kg_study8r
Model Validation Dataset
Time (h)	Blood Concentration (nM)	Tumor Concentration (nM)	DUSP6 mRNA Expression (%)	Dose (nmol/kg)	Group
0				12315.3	10mg/kg_study6
0.5	435				10mg/kg_study6
1	642	340	45.187		10mg/kg_study6
2	642				10mg/kg_study6
4	441				10mg/kg_study6
8	309	1012	5.05305		10mg/kg_study6
24	3.91	353	13.225		10mg/kg_study6
48		214	62.867		10mg/kg_study6
0				30788.2	25mg/kg_study6
0.5	598				25mg/kg_study6
1	885	358	48.7936		25mg/kg_study6
2	1537				25mg/kg_study6
4	1139				25mg/kg_study6
8	755	2569	5.7726		25mg/kg_study6
24	15.6	890	9.12218		25mg/kg_study6
48		690	14.7114		25mg/kg_study6
72		433	12.5199		25mg/kg_study6
0				61576.4	50mg/kg_study6
0.5	1420				50mg/kg_study6
1	1817	1309	16.7798		50mg/kg_study6
2	2774				50mg/kg_study6
4	1985				50mg/kg_study6
8	1353	4800	5.51999		50mg/kg_study6
24	22.4	2096	5.87325		50mg/kg_study6
48	2.76	1242	10.9912		50mg/kg_study6
72		621	10.0613		50mg/kg_study6
Blood-plasma partitioning data
Concentration (µM)	Blood-plasma ratio	Species
0.05	4.86	Human
0.05	5.48	Human
0.05	5.49	Human
0.25	5.15	Human
0.25	4.49	Human
0.25	3.8	Human
0.5	3.7	Human
0.5	4.38	Human
0.5	4.15	Human
0.75	3.53	Human
0.75	3	Human
0.75	3.67	Human
0.1	5.31	Human
0.1	5.73	Human
0.1	5.41	Human
1	2.96	Human
1	3.18	Human
1	2.73	Human
10	1.07	Human
10	1.07	Human
10	0.76	Human
0.05	4.76	Mouse
0.05	4.92	Mouse
0.05	4.44	Mouse
0.25	4	Mouse
0.25	4.55	Mouse
0.25	4.55	Mouse
0.5	3.87	Mouse
0.5	3.54	Mouse
0.5	3.48	Mouse
0.75	4.11	Mouse
0.75	3.52	Mouse
0.75	3.61	Mouse
0.1	7.33	Mouse
0.1	6.64	Mouse
0.1	6.23	Mouse
1	4.22	Mouse
1	4.49	Mouse
1	4.73	Mouse
10	1.01	Mouse
10	0.99	Mouse
10	1.25	Mouse
Capan-2 Tumor Volume Data
Time (h)	X1 (mm^3)	Tumor Volume (mm^3)	Dose (nmol/kg)	Group
0	166.625	166.625	0	Vehicle_Capan2
48		199.375	0	Vehicle_Capan2
144		241.875	0	Vehicle_Capan2
216		323.5	0	Vehicle_Capan2
312		404.75	0	Vehicle_Capan2
384		497.5	0	Vehicle_Capan2
480		597	0	Vehicle_Capan2
552		698.5	0	Vehicle_Capan2
648		783.5	0	Vehicle_Capan2
0	166.375	166.375	12315.3	10mg/kg_Capan2
24			12315.3	10mg/kg_Capan2
48		174.875	12315.3	10mg/kg_Capan2
72			12315.3	10mg/kg_Capan2
96			12315.3	10mg/kg_Capan2
120			12315.3	10mg/kg_Capan2
144		156.5	12315.3	10mg/kg_Capan2
168			12315.3	10mg/kg_Capan2
192			12315.3	10mg/kg_Capan2
216		164.875	12315.3	10mg/kg_Capan2
240			12315.3	10mg/kg_Capan2
264			12315.3	10mg/kg_Capan2
288			12315.3	10mg/kg_Capan2
312		170.375	12315.3	10mg/kg_Capan2
336			12315.3	10mg/kg_Capan2
360			12315.3	10mg/kg_Capan2
384		177.25	12315.3	10mg/kg_Capan2
408			12315.3	10mg/kg_Capan2
432			12315.3	10mg/kg_Capan2
456			12315.3	10mg/kg_Capan2
480		157.5	12315.3	10mg/kg_Capan2
504			12315.3	10mg/kg_Capan2
528			12315.3	10mg/kg_Capan2
552		152.125	12315.3	10mg/kg_Capan2
576			12315.3	10mg/kg_Capan2
600			12315.3	10mg/kg_Capan2
624			12315.3	10mg/kg_Capan2
648		145.5	12315.3	10mg/kg_Capan2
0	166.375	166.375	30788.2	25mg/kg_Capan2
24			30788.2	25mg/kg_Capan2
48		154.875	30788.2	25mg/kg_Capan2
72			30788.2	25mg/kg_Capan2
96			30788.2	25mg/kg_Capan2
120			30788.2	25mg/kg_Capan2
144		132.75	30788.2	25mg/kg_Capan2
168			30788.2	25mg/kg_Capan2
192			30788.2	25mg/kg_Capan2
216		123.125	30788.2	25mg/kg_Capan2
240			30788.2	25mg/kg_Capan2
264			30788.2	25mg/kg_Capan2
288			30788.2	25mg/kg_Capan2
312		110	30788.2	25mg/kg_Capan2
336			30788.2	25mg/kg_Capan2
360			30788.2	25mg/kg_Capan2
384		105	30788.2	25mg/kg_Capan2
408			30788.2	25mg/kg_Capan2
432			30788.2	25mg/kg_Capan2
456			30788.2	25mg/kg_Capan2
480		90.25	30788.2	25mg/kg_Capan2
504			30788.2	25mg/kg_Capan2
528			30788.2	25mg/kg_Capan2
552		86.875	30788.2	25mg/kg_Capan2
576			30788.2	25mg/kg_Capan2
600			30788.2	25mg/kg_Capan2
624			30788.2	25mg/kg_Capan2
648		78.5	30788.2	25mg/kg_Capan2
NCI-H441 Tumor Volume Data
Time (h)	X1 (mm^3)	Tumor Volume (mm^3)	Dose (nmol/kg)	Group
0	155.416	155.416	0	Vehicle
72		250.244	0	Vehicle
168		557.007	0	Vehicle
240		777.608	0	Vehicle
336		1216.96	0	Vehicle
408		1465.76	0	Vehicle
504		1985.22	0	Vehicle
576		2420.64	0	Vehicle
672			0	Vehicle
0	155.297	155.297	1231	1mg/kg
24			1231	1mg/kg
48			1231	1mg/kg
72		211.748	1231	1mg/kg
96			1231	1mg/kg
120			1231	1mg/kg
144			1231	1mg/kg
168		331.176	1231	1mg/kg
192			1231	1mg/kg
216			1231	1mg/kg
240		488.795	1231	1mg/kg
264			1231	1mg/kg
288			1231	1mg/kg
312			1231	1mg/kg
336		652.416	1231	1mg/kg
360			1231	1mg/kg
384			1231	1mg/kg
408		795.041	1231	1mg/kg
432			1231	1mg/kg
456			1231	1mg/kg
480			1231	1mg/kg
504		1190.95	1231	1mg/kg
528			1231	1mg/kg
552			1231	1mg/kg
576		1534.52	1231	1mg/kg
600				1mg/kg
624				1mg/kg
648				1mg/kg
672				1mg/kg
0	155.278	155.278	6157.64	5mg/kg
24			6157.64	5mg/kg
48			6157.64	5mg/kg
72		132.554	6157.64	5mg/kg
96			6157.64	5mg/kg
120			6157.64	5mg/kg
144			6157.64	5mg/kg
168		115.114	6157.64	5mg/kg
192			6157.64	5mg/kg
216			6157.64	5mg/kg
240		165.633	6157.64	5mg/kg
264			6157.64	5mg/kg
288			6157.64	5mg/kg
312			6157.64	5mg/kg
336		208.828	6157.64	5mg/kg
360			6157.64	5mg/kg
384			6157.64	5mg/kg
408		274.14	6157.64	5mg/kg
432			6157.64	5mg/kg
456			6157.64	5mg/kg
480			6157.64	5mg/kg
504		284.303	6157.64	5mg/kg
528			6157.64	5mg/kg
552			6157.64	5mg/kg
576		324.789	6157.64	5mg/kg
600			6157.64	5mg/kg
624			6157.64	5mg/kg
648			6157.64	5mg/kg
672		374.96	6157.64	5mg/kg
0	155.355	155.355	12315.3	10mg/kg
24			12315.3	10mg/kg
48			12315.3	10mg/kg
72		120.95	12315.3	10mg/kg
96			12315.3	10mg/kg
120			12315.3	10mg/kg
144			12315.3	10mg/kg
168		91.6508	12315.3	10mg/kg
192			12315.3	10mg/kg
216			12315.3	10mg/kg
240		80.5583	12315.3	10mg/kg
264			12315.3	10mg/kg
288			12315.3	10mg/kg
312			12315.3	10mg/kg
336		79.7939	12315.3	10mg/kg
360			12315.3	10mg/kg
384			12315.3	10mg/kg
408		102.218	12315.3	10mg/kg
432			12315.3	10mg/kg
456			12315.3	10mg/kg
480			12315.3	10mg/kg
504		74.6022	12315.3	10mg/kg
528			12315.3	10mg/kg
552			12315.3	10mg/kg
576		87.8761	12315.3	10mg/kg
600			12315.3	10mg/kg
624			12315.3	10mg/kg
648			12315.3	10mg/kg
672		105.875	12315.3	10mg/kg
0	155.304	155.304	30788.2	25mg/kg
24			30788.2	25mg/kg
48			30788.2	25mg/kg
72		113.104	30788.2	25mg/kg
96			30788.2	25mg/kg
120			30788.2	25mg/kg
144			30788.2	25mg/kg
168		78.2002	30788.2	25mg/kg
192			30788.2	25mg/kg
216			30788.2	25mg/kg
240		58.639	30788.2	25mg/kg
264			30788.2	25mg/kg
288			30788.2	25mg/kg
312			30788.2	25mg/kg
336		46.9253	30788.2	25mg/kg
360			30788.2	25mg/kg
384			30788.2	25mg/kg
408		36.776	30788.2	25mg/kg
432			30788.2	25mg/kg
456			30788.2	25mg/kg
480			30788.2	25mg/kg
504		29.9204	30788.2	25mg/kg
528			30788.2	25mg/kg
552			30788.2	25mg/kg
576		27.7701	30788.2	25mg/kg
600			30788.2	25mg/kg
624			30788.2	25mg/kg
648			30788.2	25mg/kg
672		19.397	30788.2	25mg/kg
